# Supplementary material for: Identification, cloning and characterization of the tomato TCP transcription factor family
Source: BMC Plant Biol. 2014 Jun 6;14:157. doi: 10.1186/1471-2229-14-157 (PMC4070083; doi:10.1186/1471-2229-14-157)
Supplement: Additional file 3: Table S2 — Scoring tables for the yeast two-hybrid experiments. Every experiment was performed in triplicate and interactions were scored as positive if growth occurred on both selection media in at least two of the three experiments. [file 1471-2229-14-157-S3.xlsx]

## Sheet: Sheet1
Additional Table 2. Scoring of Yeast-two-hybrid assay results. Interactions were scored as positive when two out of three experiments showed medium or strong growth on at least two growth media.
For BD-vectors that showed autoactivation on -LTH media only, positive interaction was scored only on -LTA and marked as "LTA" (blue in Fig. 4).
BD-vectors that showed autoactivation on both media are not included
	weak
	medium
	strong growth
		LTA medium				LTH + 5 mM AT				LTH + 10 mM AT				LTH + 15 mM AT			Score
BD	AD	1	2	3		1	2	3		1	2	3		1	2	3
TCP02	TCP01
TCP02	TCP02																+
TCP02	TCP03
TCP02	TCP04																+
TCP02	TCP05																+
TCP02	TCP06																+
TCP02	TCP07
TCP02	TCP08																	x
TCP02	TCP09
TCP02	TCP10																+
TCP02	TCP11
TCP02	TCP12
TCP02	TCP13
TCP02	TCP14
TCP02	TCP15
TCP02	TCP16
TCP02	TCP17
TCP02	TCP18
TCP02	TCP19
TCP02	TCP20
TCP02	TCP21
TCP02	TCP22
TCP02	TCP23
TCP02	TCP24																+
TCP04	TCP01																+
TCP04	TCP02
TCP04	TCP03
TCP04	TCP04																+
TCP04	TCP05
TCP04	TCP06																+
TCP04	TCP07
TCP04	TCP08
TCP04	TCP09
TCP04	TCP10
TCP04	TCP11
TCP04	TCP12
TCP04	TCP13
TCP04	TCP14
TCP04	TCP15
TCP04	TCP16
TCP04	TCP17
TCP04	TCP18
TCP04	TCP19
TCP04	TCP20
TCP04	TCP21
TCP04	TCP22
TCP04	TCP23																+
TCP04	TCP24																+
TCP05	TCP01
TCP05	TCP02
TCP05	TCP03
TCP05	TCP04																LTA
TCP05	TCP05																LTA
TCP05	TCP06																LTA
TCP05	TCP07
TCP05	TCP08
TCP05	TCP09
TCP05	TCP10					Autoactivation				Autoactivation				Autoactivation
TCP05	TCP11
TCP05	TCP12
TCP05	TCP13
TCP05	TCP14
TCP05	TCP15
TCP05	TCP16
TCP05	TCP17
TCP05	TCP18
TCP05	TCP19
TCP05	TCP20
TCP05	TCP21																	x
TCP05	TCP22
TCP05	TCP23
TCP05	TCP24																LTA
TCP06	TCP01																LTA
TCP06	TCP02
TCP06	TCP03
TCP06	TCP04																LTA
TCP06	TCP05
TCP06	TCP06																LTA
TCP06	TCP07
TCP06	TCP08
TCP06	TCP09
TCP06	TCP10					Autoactivation				Autoactivation				Autoactivation
TCP06	TCP11
TCP06	TCP12
TCP06	TCP13
TCP06	TCP14
TCP06	TCP15
TCP06	TCP16
TCP06	TCP17
TCP06	TCP18
TCP06	TCP19
TCP06	TCP20
TCP06	TCP21
TCP06	TCP22
TCP06	TCP23
TCP06	TCP24																LTA
TCP07	TCP01
TCP07	TCP02
TCP07	TCP03
TCP07	TCP04
TCP07	TCP05																+
TCP07	TCP06																+
TCP07	TCP07																+
TCP07	TCP08																+
TCP07	TCP09
TCP07	TCP10
TCP07	TCP11
TCP07	TCP12
TCP07	TCP13
TCP07	TCP14
TCP07	TCP15
TCP07	TCP16
TCP07	TCP17
TCP07	TCP18
TCP07	TCP19
TCP07	TCP20
TCP07	TCP21
TCP07	TCP22																+
TCP07	TCP23
TCP07	TCP24
TCP10	TCP01																+	x
TCP10	TCP02																+
TCP10	TCP03
TCP10	TCP04
TCP10	TCP05																+	x
TCP10	TCP06																+
TCP10	TCP07
TCP10	TCP08
TCP10	TCP09
TCP10	TCP10
TCP10	TCP11
TCP10	TCP12
TCP10	TCP13																+
TCP10	TCP14
TCP10	TCP15
TCP10	TCP16
TCP10	TCP17
TCP10	TCP18
TCP10	TCP19																	x
TCP10	TCP20
TCP10	TCP21
TCP10	TCP22
TCP10	TCP23																+
TCP10	TCP24																+
TCP11	TCP01
TCP11	TCP02
TCP11	TCP03
TCP11	TCP04
TCP11	TCP05
TCP11	TCP06
TCP11	TCP07
TCP11	TCP08
TCP11	TCP09
TCP11	TCP10
TCP11	TCP11
TCP11	TCP12
TCP11	TCP13																+
TCP11	TCP14																+
TCP11	TCP15																+
TCP11	TCP16
TCP11	TCP17
TCP11	TCP18
TCP11	TCP19
TCP11	TCP20																+
TCP11	TCP21																+
TCP11	TCP22
TCP11	TCP23																+
TCP11	TCP24																+
TCP12	TCP01
TCP12	TCP02
TCP12	TCP03
TCP12	TCP04
TCP12	TCP05
TCP12	TCP06																LTA
TCP12	TCP07
TCP12	TCP08
TCP12	TCP09
TCP12	TCP10
TCP12	TCP11
TCP12	TCP12					Autoactivation				Autoactivation				Autoactivation
TCP12	TCP13
TCP12	TCP14
TCP12	TCP15
TCP12	TCP16																LTA	x
TCP12	TCP17																LTA	x
TCP12	TCP18
TCP12	TCP19
TCP12	TCP20																LTA
TCP12	TCP21																LTA	x
TCP12	TCP22
TCP12	TCP23																LTA	x
TCP12	TCP24
TCP13	TCP01
TCP13	TCP02																+		x
TCP13	TCP03
TCP13	TCP04
TCP13	TCP05
TCP13	TCP06																+		x
TCP13	TCP07
TCP13	TCP08
TCP13	TCP09
TCP13	TCP10
TCP13	TCP11
TCP13	TCP12
TCP13	TCP13
TCP13	TCP14
TCP13	TCP15
TCP13	TCP16
TCP13	TCP17
TCP13	TCP18
TCP13	TCP19
TCP13	TCP20
TCP13	TCP21																+
TCP13	TCP22
TCP13	TCP23
TCP13	TCP24
TCP14	TCP01
TCP14	TCP02
TCP14	TCP03
TCP14	TCP04
TCP14	TCP05
TCP14	TCP06
TCP14	TCP07
TCP14	TCP08
TCP14	TCP09
TCP14	TCP10
TCP14	TCP11
TCP14	TCP12
TCP14	TCP13
TCP14	TCP14
TCP14	TCP15
TCP14	TCP16
TCP14	TCP17
TCP14	TCP18																	?
TCP14	TCP19
TCP14	TCP20																+
TCP14	TCP21																+
TCP14	TCP22
TCP14	TCP23
TCP14	TCP24
TCP15	TCP01
TCP15	TCP02
TCP15	TCP03
TCP15	TCP04
TCP15	TCP05
TCP15	TCP06
TCP15	TCP07
TCP15	TCP08
TCP15	TCP09
TCP15	TCP10
TCP15	TCP11
TCP15	TCP12
TCP15	TCP13																+
TCP15	TCP14
TCP15	TCP15
TCP15	TCP16																+
TCP15	TCP17																+
TCP15	TCP18
TCP15	TCP19
TCP15	TCP20																+
TCP15	TCP21																+
TCP15	TCP22
TCP15	TCP23
TCP15	TCP24
TCP16	TCP01
TCP16	TCP02
TCP16	TCP03
TCP16	TCP04
TCP16	TCP05
TCP16	TCP06
TCP16	TCP07
TCP16	TCP08
TCP16	TCP09
TCP16	TCP10
TCP16	TCP11
TCP16	TCP12
TCP16	TCP13
TCP16	TCP14
TCP16	TCP15
TCP16	TCP16																+
TCP16	TCP17																+
TCP16	TCP18																	x
TCP16	TCP19
TCP16	TCP20																+
TCP16	TCP21
TCP16	TCP22
TCP16	TCP23
TCP16	TCP24
TCP17	TCP01
TCP17	TCP02
TCP17	TCP03
TCP17	TCP04
TCP17	TCP05
TCP17	TCP06
TCP17	TCP07
TCP17	TCP08
TCP17	TCP09
TCP17	TCP10
TCP17	TCP11
TCP17	TCP12
TCP17	TCP13																+
TCP17	TCP14
TCP17	TCP15
TCP17	TCP16																+
TCP17	TCP17
TCP17	TCP18
TCP17	TCP19
TCP17	TCP20
TCP17	TCP21
TCP17	TCP22
TCP17	TCP23
TCP17	TCP24
TCP18	TCP01
TCP18	TCP02
TCP18	TCP03
TCP18	TCP04
TCP18	TCP05
TCP18	TCP06
TCP18	TCP07
TCP18	TCP08
TCP18	TCP09
TCP18	TCP10
TCP18	TCP11
TCP18	TCP12
TCP18	TCP13																+
TCP18	TCP14
TCP18	TCP15
TCP18	TCP16																+
TCP18	TCP17																+
TCP18	TCP18																+
TCP18	TCP19
TCP18	TCP20																+
TCP18	TCP21																+
TCP18	TCP22
TCP18	TCP23																+	?
TCP18	TCP24
TCP19	TCP01																+
TCP19	TCP02																+
TCP19	TCP03
TCP19	TCP04
TCP19	TCP05
TCP19	TCP06
TCP19	TCP07
TCP19	TCP08
TCP19	TCP09
TCP19	TCP10
TCP19	TCP11
TCP19	TCP12
TCP19	TCP13
TCP19	TCP14
TCP19	TCP15
TCP19	TCP16
TCP19	TCP17
TCP19	TCP18
TCP19	TCP19
TCP19	TCP20
TCP19	TCP21
TCP19	TCP22
TCP19	TCP23
TCP19	TCP24
TCP20	TCP01
TCP20	TCP02
TCP20	TCP03
TCP20	TCP04
TCP20	TCP05
TCP20	TCP06
TCP20	TCP07
TCP20	TCP08
TCP20	TCP09
TCP20	TCP10
TCP20	TCP11
TCP20	TCP12
TCP20	TCP13																+
TCP20	TCP14
TCP20	TCP15
TCP20	TCP16
TCP20	TCP17
TCP20	TCP18
TCP20	TCP19
TCP20	TCP20
TCP20	TCP21																+
TCP20	TCP22
TCP20	TCP23
TCP20	TCP24
TCP21	TCP01
TCP21	TCP02
TCP21	TCP03
TCP21	TCP04
TCP21	TCP05
TCP21	TCP06
TCP21	TCP07
TCP21	TCP08
TCP21	TCP09
TCP21	TCP10
TCP21	TCP11
TCP21	TCP12
TCP21	TCP13																+
TCP21	TCP14
TCP21	TCP15
TCP21	TCP16
TCP21	TCP17
TCP21	TCP18
TCP21	TCP19
TCP21	TCP20																	?
TCP21	TCP21																+
TCP21	TCP22
TCP21	TCP23
TCP21	TCP24																+
TCP23	TCP01
TCP23	TCP02
TCP23	TCP03
TCP23	TCP04																+
TCP23	TCP05
TCP23	TCP06																+
TCP23	TCP07
TCP23	TCP08
TCP23	TCP09
TCP23	TCP10
TCP23	TCP11
TCP23	TCP12																+
TCP23	TCP13
TCP23	TCP14
TCP23	TCP15
TCP23	TCP16
TCP23	TCP17
TCP23	TCP18																+
TCP23	TCP19
TCP23	TCP20																+
TCP23	TCP21																+
TCP23	TCP22
TCP23	TCP23																+
TCP23	TCP24																+
TCP24	TCP01																LTA	x
TCP24	TCP02
TCP24	TCP03
TCP24	TCP04																LTA
TCP24	TCP05																LTA
TCP24	TCP06																LTA
TCP24	TCP07																LTA
TCP24	TCP08																LTA
TCP24	TCP09
TCP24	TCP10
TCP24	TCP11
TCP24	TCP12					Autoactivation				Autoactivation				Autoactivation
TCP24	TCP13
TCP24	TCP14
TCP24	TCP15
TCP24	TCP16																LTA
TCP24	TCP17																LTA
TCP24	TCP18
TCP24	TCP19
TCP24	TCP20
TCP24	TCP21
TCP24	TCP22
TCP24	TCP23
TCP24	TCP24																LTA
