# Supplementary material for: Identification, cloning and characterization of the tomato TCP transcription factor family
Source: BMC Plant Biol. 2014 Jun 6;14:157. doi: 10.1186/1471-2229-14-157 (PMC4070083; doi:10.1186/1471-2229-14-157)
Supplement: Additional file 4: Table S3 — Yeast one-hybrid results, representing the binding of the Arabidopsis transcription factor proteins and the cloned corresponding tomato homologous proteins to the tomato TCP12, -15, and -18 promoter elements independently. ”-” represents no binding, “+” represents binding. [file 1471-2229-14-157-S4.xlsx]

## Sheet: Y1H data
Additional table 3. Yeast one-hybrid results, representing the binding of the Arabidopsis transcription factor proteins and the cloned corresponding tomato homologous proteins to the tomato TCP12, -15, and -18 promoter elements independently. ”-” represents no binding, “+” represents binding
Locus Identifier	Gene Model Name	Gene Model Description	Gene Model Type	Primary Gene Symbol	All Gene Symbols	promoter fragment					promoter fragment
						SlTCP12	SlTCP15	SlTCP18	Corresponding tomato homolog	Tomato protein name	SlTCP12	SlTCP15	SlTCP18
AT5G59450	AT5G59450.1	GRAS family transcription factor; CONTAINS InterPro DOMAIN/s: Transcription factor GRAS (InterPro:IPR005202); BEST Arabidopsis thaliana protein match is: GRAS family transcription factor (TAIR:AT3G46600.1); Has 1807 Blast hits to 1807 proteins in 277 species: Archae - 0; Bacteria - 0; Metazoa - 736; Fungi - 347; Plants - 385; Viruses - 0; Other Eukaryotes - 339 (source: NCBI BLink).	protein_coding			+	+	+
AT1G14200	AT1G14200.1	RING/U-box superfamily protein; FUNCTIONS IN: zinc ion binding; EXPRESSED IN: 20 plant structures; EXPRESSED DURING: 12 growth stages; CONTAINS InterPro DOMAIN/s: Zinc finger, RING-type (InterPro:IPR001841), Zinc finger, C3HC4 RING-type (InterPro:IPR018957); BEST Arabidopsis thaliana protein match is: RING/U-box superfamily protein (TAIR:AT1G26800.1); Has 10250 Blast hits to 10222 proteins in 289…	protein_coding			+	+	+
AT3G21890	AT3G21890.1	B-box type zinc finger family protein; FUNCTIONS IN: sequence-specific DNA binding transcription factor activity, zinc ion binding; INVOLVED IN: response to UV-B, regulation of transcription; LOCATED IN: intracellular; EXPRESSED IN: 18 plant structures; EXPRESSED DURING: 7 growth stages; CONTAINS InterPro DOMAIN/s: Zinc finger, B-box (InterPro:IPR000315); BEST Arabidopsis thaliana protein match i…	protein_coding			+	+	+
AT3G50260	AT3G50260.1	Encodes a member of the DREB subfamily A-5 of ERF/AP2 transcription factor family. The protein contains one AP2 domain. Involved in defense and freezing stress responses. There are 16 members in this subfamily including RAP2.1, RAP2.9 and RAP2.10.	protein_coding	COOPERATIVELY REGULATED BY ETHYLENE AND JASMONATE 1 (CEJ1)	COOPERATIVELY REGULATED BY ETHYLENE AND JASMONATE 1 (CEJ1);DREB AND EAR MOTIF PROTEIN 1 (DEAR1); (ATERF#011)	+	+	+	Solyc04g078640.1		+	-	+
AT3G11440	AT3G11440.1	Member of the R2R3-MYB gene family. Similar to GA-induced Barley myb gene. May be induced during germination in response to GA. Double mutants with MYB33 are male sterile, showing defects in pollen development and anther development. Contains a binding site for miRNA159 and may be spatially regulated by this micro RNA. The male sterile phenotype of the MYB33/MYB65 double mutant is light and tempe…	protein_coding	MYB DOMAIN PROTEIN 65 (MYB65)	MYB DOMAIN PROTEIN 65 (ATMYB65);MYB DOMAIN PROTEIN 65 (MYB65)	+	+	+
AT2G43000	AT2G43000.1	Encodes a NAC transcription factor induced by hydrogen peroxide (H2O2. Involved in senescence. Over expression of the gene strongly delays senescence and enhances tolerance to various abiotic stresses.	protein_coding	NAC DOMAIN CONTAINING PROTEIN 42 (NAC042)	NAC DOMAIN CONTAINING PROTEIN 42 (anac042);JUNGBRUNNEN 1 (JUB1);NAC DOMAIN CONTAINING PROTEIN 42 (NAC042)	+	+	+
AT2G33290	AT2G33290.1	Encodes a SU(VAR)3-9 homolog, a SET domain protein. Known SET domain proteins are involved in epigenetic control of gene expression and act as histone methyltransferases. There are 10 SUVH genes in Arabidopsis and members of this subfamily of the SET proteins have an additional conserved SRA domain. Gene is expressed in rosettes, stems, floral buds, and flowers by RT-PCR.	protein_coding	SU(VAR)3-9 HOMOLOG 2 (SUVH2)	SU(VAR)3-9 HOMOLOG 2 (SUVH2);SET DOMAIN-CONTAINING PROTEIN 3 (SDG3); (ATSUVH2)	+	+	+
AT1G73100	AT1G73100.1	Encodes a SU(VAR)3-9 homolog, a SET domain protein. Known SET domain proteins are involved in epigenetic control of gene expression and act as histone methyltransferases. There are 10 SUVH genes in Arabidopsis and members of this subfamily of the SET proteins have an additional conserved SRA domain.	protein_coding	SU(VAR)3-9 HOMOLOG 3 (SUVH3)	SET DOMAIN PROTEIN 19 (SDG19);SU(VAR)3-9 HOMOLOG 3 (SUVH3)	+	+	+
AT3G11260	AT3G11260.1	Arabidopsis thaliana WOX5 protein mRNA	protein_coding	WUSCHEL RELATED HOMEOBOX 5 (WOX5)	WUSCHEL RELATED HOMEOBOX 5B (WOX5B);WUSCHEL RELATED HOMEOBOX 5 (WOX5)	+	+	+
AT1G29160	AT1G29160.1	Dof-type zinc finger DNA-binding family protein; CONTAINS InterPro DOMAIN/s: Zinc finger, Dof-type (InterPro:IPR003851); BEST Arabidopsis thaliana protein match is: Dof-type zinc finger DNA-binding family protein (TAIR:AT2G34140.1); Has 1076 Blast hits to 1071 proteins in 56 species: Archae - 0; Bacteria - 0; Metazoa - 0; Fungi - 0; Plants - 1071; Viruses - 0; Other Eukaryotes - 5 (source: NCBI B…	protein_coding			-	+	+
AT4G14410	AT4G14410.1	basic Helix-Loop-Helix 104 (bHLH104); FUNCTIONS IN: DNA binding, sequence-specific DNA binding transcription factor activity; INVOLVED IN: regulation of transcription; LOCATED IN: nucleus; EXPRESSED IN: 24 plant structures; EXPRESSED DURING: 15 growth stages; CONTAINS InterPro DOMAIN/s: Helix-loop-helix DNA-binding domain (InterPro:IPR001092), Helix-loop-helix DNA-binding (InterPro:IPR011598); BE…	protein_coding	BASIC HELIX-LOOP-HELIX 104 (bHLH104)	BASIC HELIX-LOOP-HELIX 104 (bHLH104)	-	+	+
AT5G10140	AT5G10140.1	MADS-box protein encoded by FLOWERING LOCUS C - transcription factor that functions as a repressor of floral transition and contributes to temperature compensation of the circadian clock. Expression is downregulated during cold treatment. Vernalization, FRI and the autonomous pathway all influence the state of FLC chromatin. Both maternal and paternal alleles are reset by vernalization, but their…	protein_coding	FLOWERING LOCUS C (FLC)	AGAMOUS-LIKE 25 (AGL25);FLOWERING LOCUS F (FLF);FLOWERING LOCUS C (FLC)	-	+	+
AT2G22670	AT2G22670.4	IAA8 (IAA8) gene is auxin inducible.	protein_coding	INDOLEACETIC ACID-INDUCED PROTEIN 8 (IAA8)	INDOLEACETIC ACID-INDUCED PROTEIN 8 (IAA8)	-	+	+
AT3G23250	AT3G23250.1	Member of the R2R3 factor gene family.	protein_coding	MYB DOMAIN PROTEIN 15 (MYB15)	MYB DOMAIN PROTEIN 15 (MYB15);MYB DOMAIN PROTEIN 15 (ATMYB15); (ATY19)	-	+	+
AT4G17785	AT4G17785.1	Encodes a putative transcription factor (MYB39).	protein_coding	MYB DOMAIN PROTEIN 39 (MYB39)	MYB DOMAIN PROTEIN 39 (MYB39)	-	+	+
AT3G16500	AT3G16500.1	phytochrome-associated protein 1 (PAP1)	protein_coding	PHYTOCHROME-ASSOCIATED PROTEIN 1 (PAP1)	INDOLE-3-ACETIC ACID INDUCIBLE 26 (IAA26);PHYTOCHROME-ASSOCIATED PROTEIN 1 (PAP1)	-	+	+
AT2G36890	AT2G36890.1	Putative homolog of the Blind gene in tomato. Together with RAX1 and RAX3 belong to the class R2R3 MYB genes; encoded by the Myb-like transcription factor MYB38, regulates axillary meristem formation.	protein_coding	REGULATOR OF AXILLARY MERISTEMS 2 (RAX2)	REGULATOR OF AXILLARY MERISTEMS 2 (RAX2);MYB DOMAIN PROTEIN 38 (MYB38);BLUE INSENSITIVE TRAIT 1 (BIT1);MYB DOMAIN PROTEIN 38 (ATMYB38)	-	+	+
AT4G35550	AT4G35550.1	Encodes a WUSCHEL-related homeobox gene family member with 65 amino acids in its homeodomain. WOX13 is the only family member that does not contain a sequence of eight residues (TLPLFPMH) downstream of the homeodomain called the WUS box.	protein_coding	WUSCHEL RELATED HOMEOBOX 13 (WOX13)	(HB-4); (ATWOX13);WUSCHEL RELATED HOMEOBOX 13 (WOX13)	-	+	+	Solyc02g082670.2		-	-	-
AT4G01460	AT4G01460.1	basic helix-loop-helix (bHLH) DNA-binding superfamily protein; FUNCTIONS IN: DNA binding, sequence-specific DNA binding transcription factor activity; INVOLVED IN: regulation of transcription; LOCATED IN: nucleus; EXPRESSED IN: 16 plant structures; EXPRESSED DURING: 11 growth stages; CONTAINS InterPro DOMAIN/s: Helix-loop-helix DNA-binding domain (InterPro:IPR001092), Helix-loop-helix DNA-binding…	protein_coding			+	+	-
AT3G58120	AT3G58120.1	Encodes a member of the BZIP family of transcription factors. Forms heterodimers with the related protein AtbZIP34. Binds to G-boxes in vitro and is localized to the nucleus in onion epidermal cells.	protein_coding	(BZIP61)	(BZIP61); (ATBZIP61)	+	+	-
AT1G18330	AT1G18330.2	EARLY-PHYTOCHROME-RESPONSIVE1	protein_coding	EARLY-PHYTOCHROME-RESPONSIVE1 (EPR1)	REVEILLE 7 (RVE7);EARLY-PHYTOCHROME-RESPONSIVE1 (EPR1)	+	+	-
AT4G32040	AT4G32040.1	A member of Class II KN1-like homeodomain transcription factors factors (together with KNAT3 and KNAT4), with greatest homology to the maize knox1 homeobox protein. Regulates photomorphogenic responses and represses late steps in gibberellin biosynthesis. KNAT5 promoter activity showed cell-type specific pattern along longitudinal root axis, primarily in the epidermis of the distal end of primary…	protein_coding	KNOTTED1-LIKE HOMEOBOX GENE 5 (KNAT5)	KNOTTED1-LIKE HOMEOBOX GENE 5 (KNAT5)	+	+	-	Solyc07g007120.2	LeT12	+	-	-
AT3G01140	AT3G01140.1	Encodes a MIXTA-like MYB gene NOECK (NOK). Loss of function mutations show an increased number of branchpoints in leaf trichomes suggesting a role in negative regulation of trichome branching.	protein_coding	MYB DOMAIN PROTEIN 106 (MYB106)	MYB DOMAIN PROTEIN 106 (MYB106);MYB DOMAIN PROTEIN 106 (AtMYB106);NOECK (NOK)	+	+	-
AT5G26660	AT5G26660.1	myb domain protein 86 (MYB86); CONTAINS InterPro DOMAIN/s: SANT, DNA-binding (InterPro:IPR001005), Homeodomain-like (InterPro:IPR009057), Myb, DNA-binding (InterPro:IPR014778), HTH transcriptional regulator, Myb-type, DNA-binding (InterPro:IPR017930), Homeodomain-related (InterPro:IPR012287), Myb transcription factor (InterPro:IPR015495); BEST Arabidopsis thaliana protein match is: myb domain pro…	protein_coding	MYB DOMAIN PROTEIN 86 (MYB86)	MYB DOMAIN PROTEIN 4 (ATMYB4-old);MYB DOMAIN PROTEIN 86 (MYB86);MYB DOMAIN PROTEIN 86 (ATMYB86);MYB DOMAIN PROTEIN 4 (ATMYB4)	+	+	-
AT3G04420	AT3G04420.1	NAC domain containing protein 48 (NAC048); FUNCTIONS IN: sequence-specific DNA binding transcription factor activity; INVOLVED IN: multicellular organismal development, regulation of transcription; LOCATED IN: cellular_component unknown; EXPRESSED IN: stem; CONTAINS InterPro DOMAIN/s: No apical meristem (NAM) protein (InterPro:IPR003441); BEST Arabidopsis thaliana protein match is: NAC domain con…	protein_coding	NAC DOMAIN CONTAINING PROTEIN 48 (NAC048)	NAC DOMAIN CONTAINING PROTEIN 48 (NAC048);NAC DOMAIN CONTAINING PROTEIN 48 (anac048)	+	+	-
AT3G44350	AT3G44350.2	NAC domain containing protein 61 (NAC061); CONTAINS InterPro DOMAIN/s: No apical meristem (NAM) protein (InterPro:IPR003441); BEST Arabidopsis thaliana protein match is: NAC domain containing protein 90 (TAIR:AT5G22380.1); Has 30201 Blast hits to 17322 proteins in 780 species: Archae - 12; Bacteria - 1396; Metazoa - 17338; Fungi - 3422; Plants - 5037; Viruses - 0; Other Eukaryotes - 2996 (source:…	protein_coding	NAC DOMAIN CONTAINING PROTEIN 61 (NAC061)	NAC DOMAIN CONTAINING PROTEIN 61 (NAC061);NAC DOMAIN CONTAINING PROTEIN 61 (anac061)	+	+	-
AT5G37260	AT5G37260.1	Encodes a MYB family transcription factor Circadian 1 (CIR1). Involved in circadian regulation in Arabidopsis.	protein_coding	REVEILLE 2 (RVE2)	REVEILLE 2 (RVE2);CIRCADIAN 1 (CIR1)	+	+	-
AT5G43290	AT5G43290.1	member of WRKY Transcription Factor; Group II-c	protein_coding	WRKY DNA-BINDING PROTEIN 49 (WRKY49)	WRKY DNA-BINDING PROTEIN 49 (WRKY49);ARABIDOPSIS THALIANA WRKY DNA-BINDING PROTEIN 49 (ATWRKY49)	+	+	-
AT2G37740	AT2G37740.1	zinc-finger protein 10 (ZFP10); FUNCTIONS IN: sequence-specific DNA binding transcription factor activity, zinc ion binding, nucleic acid binding; INVOLVED IN: regulation of transcription; LOCATED IN: intracellular; EXPRESSED IN: root; CONTAINS InterPro DOMAIN/s: Zinc finger, C2H2-like (InterPro:IPR015880), Zinc finger, C2H2-type (InterPro:IPR007087); BEST Arabidopsis thaliana protein match is: C…	protein_coding	ZINC-FINGER PROTEIN 10 (ZFP10)	ZINC-FINGER PROTEIN 10 (ZFP10);ZINC-FINGER PROTEIN 10 (ATZFP10)	+	+	-
AT3G20640	AT3G20640.1	basic helix-loop-helix (bHLH) DNA-binding superfamily protein; FUNCTIONS IN: sequence-specific DNA binding transcription factor activity; INVOLVED IN: regulation of transcription; LOCATED IN: nucleus, chloroplast; CONTAINS InterPro DOMAIN/s: Helix-loop-helix DNA-binding domain (InterPro:IPR001092), Helix-loop-helix DNA-binding (InterPro:IPR011598); BEST Arabidopsis thaliana protein match is: basi…	protein_coding			+	-	+
AT1G61660	AT1G61660.1	basic helix-loop-helix (bHLH) DNA-binding superfamily protein; FUNCTIONS IN: DNA binding, sequence-specific DNA binding transcription factor activity; INVOLVED IN: regulation of transcription; LOCATED IN: nucleus; EXPRESSED IN: 22 plant structures; EXPRESSED DURING: 13 growth stages; CONTAINS InterPro DOMAIN/s: Helix-loop-helix DNA-binding domain (InterPro:IPR001092), Helix-loop-helix DNA-binding…	protein_coding			+	-	+
AT1G68190	AT1G68190.1	B-box zinc finger family protein; FUNCTIONS IN: sequence-specific DNA binding transcription factor activity, zinc ion binding; INVOLVED IN: regulation of transcription; LOCATED IN: endomembrane system, intracellular; EXPRESSED IN: 14 plant structures; EXPRESSED DURING: 8 growth stages; CONTAINS InterPro DOMAIN/s: Zinc finger, B-box (InterPro:IPR000315); BEST Arabidopsis thaliana protein match is:…	protein_coding			+	-	+
AT2G17600	AT2G17600.1	Cysteine/Histidine-rich C1 domain family protein; CONTAINS InterPro DOMAIN/s: DC1 (InterPro:IPR004146), C1-like (InterPro:IPR011424); BEST Arabidopsis thaliana protein match is: Cysteine/Histidine-rich C1 domain family protein (TAIR:AT2G17590.1); Has 1546 Blast hits to 615 proteins in 31 species: Archae - 0; Bacteria - 0; Metazoa - 9; Fungi - 0; Plants - 1525; Viruses - 0; Other Eukaryotes - 12 (…	protein_coding			+	-	+
AT1G01260	AT1G01260.1	basic helix-loop-helix (bHLH) DNA-binding superfamily protein; FUNCTIONS IN: DNA binding, sequence-specific DNA binding transcription factor activity; INVOLVED IN: regulation of transcription; LOCATED IN: nucleus; EXPRESSED IN: 24 plant structures; EXPRESSED DURING: 15 growth stages; CONTAINS InterPro DOMAIN/s: Helix-loop-helix DNA-binding domain (InterPro:IPR001092), Helix-loop-helix DNA-binding…	protein_coding			+	-	+
AT2G41710	AT2G41710.3	Integrase-type DNA-binding superfamily protein; FUNCTIONS IN: DNA binding, sequence-specific DNA binding transcription factor activity; INVOLVED IN: regulation of transcription, DNA-dependent; LOCATED IN: nucleus; EXPRESSED IN: 22 plant structures; EXPRESSED DURING: 13 growth stages; CONTAINS InterPro DOMAIN/s: DNA-binding, integrase-type (InterPro:IPR016177), Pathogenesis-related transcriptional…	protein_coding			+	-	+
AT1G19000	AT1G19000.1	Homeodomain-like superfamily protein; FUNCTIONS IN: DNA binding, sequence-specific DNA binding transcription factor activity; INVOLVED IN: regulation of transcription, DNA-dependent; EXPRESSED IN: 23 plant structures; EXPRESSED DURING: 13 growth stages; CONTAINS InterPro DOMAIN/s: SANT, DNA-binding (InterPro:IPR001005), Homeodomain-like (InterPro:IPR009057), Myb, DNA-binding (InterPro:IPR014778),…	protein_coding			+	-	+
AT5G66940	AT5G66940.1	Dof-type zinc finger DNA-binding family protein; CONTAINS InterPro DOMAIN/s: Zinc finger, Dof-type (InterPro:IPR003851); BEST Arabidopsis thaliana protein match is: OBF binding protein 1 (TAIR:AT3G50410.1); Has 1807 Blast hits to 1807 proteins in 277 species: Archae - 0; Bacteria - 0; Metazoa - 736; Fungi - 347; Plants - 385; Viruses - 0; Other Eukaryotes - 339 (source: NCBI BLink).	protein_coding			+	-	+
AT5G18450	AT5G18450.1	encodes a member of the DREB subfamily A-2 of ERF/AP2 transcription factor family. The protein contains one AP2 domain. There are eight members in this subfamily including DREB2A AND DREB2B that are involved in response to drought.	protein_coding			+	-	+
AT1G21340	AT1G21340.1	Dof-type zinc finger DNA-binding family protein; CONTAINS InterPro DOMAIN/s: Zinc finger, Dof-type (InterPro:IPR003851); BEST Arabidopsis thaliana protein match is: Dof-type zinc finger DNA-binding family protein (TAIR:AT3G52440.1); Has 1085 Blast hits to 1080 proteins in 56 species: Archae - 0; Bacteria - 0; Metazoa - 0; Fungi - 0; Plants - 1080; Viruses - 0; Other Eukaryotes - 5 (source: NCBI B…	protein_coding			+	-	+
AT4G00480	AT4G00480.2	MYC-related protein with a basic helix-loop-helix motif at the C-terminus and a region similar to the maize B/R family at the N-terminus	protein_coding	(ATMYC1)	(myc1); (ATMYC1)	+	-	+
AT5G28770	AT5G28770.2	bZIP protein BZO2H3 mRNA, partial cds	protein_coding	(BZO2H3)	(BZO2H3)	+	-	+
AT2G45660	AT2G45660.1	Controls flowering and is required for CO to promote flowering. It acts downstream of FT. Overexpression of (SOC1) AGL20 suppresses not only the late flowering of plants that have functional FRI and FLC alleles but also the delayed phase transitions during the vegetative stages of development. AGL20/SOC1 acts with AGL24 to promote flowering and inflorescence meristem identity.AGL20 upregulates ex…	protein_coding	AGAMOUS-LIKE 20 (AGL20)	AGAMOUS-LIKE 20 (AGL20);SUPPRESSOR OF OVEREXPRESSION OF CO 1 (ATSOC1);SUPPRESSOR OF OVEREXPRESSION OF CO 1 (SOC1)	+	-	+
AT5G27070	AT5G27070.1	AGAMOUS-like 53 (AGL53); FUNCTIONS IN: sequence-specific DNA binding transcription factor activity; INVOLVED IN: regulation of transcription, DNA-dependent; LOCATED IN: nucleus, plasma membrane; EXPRESSED IN: antipodal cell, central cell, endosperm; CONTAINS InterPro DOMAIN/s: Transcription factor, MADS-box (InterPro:IPR002100); BEST Arabidopsis thaliana protein match is: AGAMOUS-like 93 (TAIR:AT…	protein_coding	AGAMOUS-LIKE 53 (AGL53)	AGAMOUS-LIKE 53 (AGL53)	+	-	+
AT1G59750	AT1G59750.1	Encodes a member of the auxin response factor family. ARFs bind to the cis element 5'-TGTCTC-3' ARFs mediate changes in gene expression in response to auxin. ARF's form heterodimers with IAA/AUX genes. ARF1 enhances mutant phenotypes of ARF2 and may act with ARF2 to control aspects of maturation and senescence.ARF1:LUC and 3xHA:ARF1 proteins have a half-life of ~3-4 hours and their degradation is…	protein_coding	AUXIN RESPONSE FACTOR 1 (ARF1)	AUXIN RESPONSE FACTOR 1 (ARF1)	+	-	+
AT3G54620	AT3G54620.1	bZIP transcription factor-like protein mRNA	protein_coding	BASIC LEUCINE ZIPPER 25 (BZIP25)	BASIC LEUCINE ZIPPER 25 (BZIP25);ARABIDOPSIS THALIANA BASIC LEUCINE ZIPPER 25 (AtbZIP25);BASIC LEUCINE ZIPPER O2 HOMOLOG 4 (BZO2H4)	+	-	+
AT1G42990	AT1G42990.1	bZIP60 consists of a bZIP DNA binding domain followed by a putative transmembrane domain. bZIP60 mRNA is upregulated by the addition of ER stress inducers, tunicamycin (inhibitor of N-linked glycosylation), DTT (inhibitor of disulfide bond formation) and azetin-2-carboxylate (proline analog perturbing protein structure). Upon ER stress, bZIP60 mRNA is spliced by IRE1A and IRE1B to produce bZIP60-…	protein_coding	BASIC REGION/LEUCINE ZIPPER MOTIF 60 (BZIP60)	BASIC REGION/LEUCINE ZIPPER MOTIF 60 (ATBZIP60);BASIC REGION/LEUCINE ZIPPER MOTIF 60 (BZIP60);BBASIC REGION/LEUCINE ZIPPER MOTIF 60 (BZIP60)	+	-	+
AT2G28910	AT2G28910.1	Encodes a CAX-interacting protein (CXIP4). The gene product is located in the nucleus of GFP-CXIP4-expressing yeast cells. When transiently expressed in the tobacco leaves, GFP-CXIP4 locates to the nucleus as well as in discrete areas of the cytoplasm (which do not overlap with mitochondria).	protein_coding	CAX INTERACTING PROTEIN 4 (CXIP4)	CAX INTERACTING PROTEIN 4 (CXIP4)	+	-	+
AT5G15840	AT5G15840.1	Encodes a protein showing similarities to zinc finger transcription factors, involved in regulation of flowering under long days. Acts upstream of FT and SOC1.	protein_coding	CONSTANS (CO)	(FG);CONSTANS (CO)	+	-	+
AT2G30470	AT2G30470.1	HSI2 is a member of a novel family of B3 domain proteins with a sequence similar to the ERF-associated amphiphilic repression (EAR) motif. It functions as an active repressor of the Spo minimal promoter (derived from a gene for sweet potato sporamin A1) through the EAR motif. It contains a plant-specific B3 DNA-binding domain. The Arabidopsis genome contains 42 genes with B3 domains which could b…	protein_coding	HIGH-LEVEL EXPRESSION OF SUGAR-INDUCIBLE GENE 2 (HSI2)	VP1/ABI3-LIKE 1 (VAL1);HIGH-LEVEL EXPRESSION OF SUGAR-INDUCIBLE GENE 2 (HSI2)	+	-	+
AT3G61150	AT3G61150.1	Encodes a homeobox-leucine zipper family protein belonging to the HD-ZIP IV family.	protein_coding	HOMEODOMAIN GLABROUS 1 (HDG1)	HOMEODOMAIN-GLABRA2 1 (HD-GL2-1);HOMEODOMAIN GLABROUS 1 (HDG1)	+	-	+
AT5G11060	AT5G11060.1	A member of Class II KN1-like homeodomain transcription factors (together with KNAT3 and KNAT5), with greatest homology to the maize knox1 homeobox protein. Expression regulated by light. Detected in all tissues examined, but most prominent in leaves and young siliques. Transient expression of GFP translational fusion protein suggests bipartite localization in nucleus and cytoplasm. KNAT4 promote…	protein_coding	KNOTTED1-LIKE HOMEOBOX GENE 4 (KNAT4)	KNOTTED1-LIKE HOMEOBOX GENE 4 (KNAT4)	+	-	+	Solyc07g007120.2	LeT12	+	-	-
AT1G55580	AT1G55580.1	Encodes a member of the GRAS family of putative transcriptional regulators. It is involved in the initiation of axillary meristems during both the vegetative and reproductive growth phases and functions upstream of REV and AXR1 in the regulation of shoot branching.	protein_coding	LATERAL SUPPRESSOR (LAS)	SCARECROW-LIKE 18 (SCL18);LATERAL SUPPRESSOR (LAS)	+	-	+	Solyc07g066250.1	LS	-	-	-
AT1G26780	AT1G26780.2	Encodes LOF1 (LATERAL ORGAN FUSION1), a MYB-domain transcription factor expressed in organ boundaries. Functions in boundary specification, meristem initiation and maintenance, and organ patterning. Also see LOF2 (At1g69560).	protein_coding	MYB DOMAIN PROTEIN 117 (MYB117)	MYB DOMAIN PROTEIN 117 (MYB117);LATERAL ORGAN FUSION 1 (LOF1);MYB DOMAIN PROTEIN 117 (AtMYB117)	+	-	+
AT1G18710	AT1G18710.1	Member of the R2R3 factor gene family.	protein_coding	MYB DOMAIN PROTEIN 47 (MYB47)	MYB DOMAIN PROTEIN 47 (AtMYB47);MYB DOMAIN PROTEIN 47 (MYB47)	+	-	+
AT1G17950	AT1G17950.1	putative transcription factor: R2R3-MYB transcription family	protein_coding	MYB DOMAIN PROTEIN 52 (MYB52)	MYB DOMAIN PROTEIN 52 (ATMYB52);MYB DOMAIN PROTEIN 52 (MYB52); (BW52)	+	-	+
AT2G20180	AT2G20180.2	Encodes a novel Myc-related bHLH transcription factor that has transcriptional activation activity in the dark. It is a key negative regulator of phytochrome-mediated seed germination and acts by inhibiting chlorophyll biosynthesis, light-mediated suppression of hypocotyl elongation and far-red light-mediated suppression of seed germination, and promoting negative gravitropism in hypocotyls. Ligh…	protein_coding	PHYTOCHROME INTERACTING FACTOR 3-LIKE 5 (PIL5)	PHYTOCHROME INTERACTING FACTOR 3-LIKE 5 (PIL5)	+	-	+
AT2G01500	AT2G01500.1	PFS2 encodes a homeodomain gene that is a member of the WUS clade of transcription factors. It delays differentiation and maturation of primordia and regulates ovule patterning. The pfs2 mutant exhibits developmental defects in the maternal integuments and gametophyte, specifically, the boundary between the chalaza and the nucellus shifted towards the distal end of pfs2 ovule primordia. In additi…	protein_coding	PRETTY FEW SEEDS 2 (PFS2)	PRETTY FEW SEEDS 2 (PFS2);HIGH EXPRESSION OF OSMOTICALLY RESPONSIVE GENE 9 (HOS9);WUSCHEL RELATED HOMEOBOX 6 (WOX6)	+	-	+
AT4G39250	AT4G39250.1	RAD-like 1 (RL1); CONTAINS InterPro DOMAIN/s: Molecular chaperone, heat shock protein, Hsp40, DnaJ (InterPro:IPR015609), SANT, DNA-binding (InterPro:IPR001005), Myb, DNA-binding (InterPro:IPR014778), Homeodomain-like (InterPro:IPR009057), SANT, eukarya (InterPro:IPR017884); BEST Arabidopsis thaliana protein match is: Homeodomain-like superfamily protein (TAIR:AT2G21650.1); Has 592 Blast hits to 5…	protein_coding	RAD-LIKE 1 (RL1)	RAD-LIKE 1 (ATRL1);RAD-LIKE 1 (RL1);RADIALIS-LIKE SANT/MYB 2 (RSM2)	+	-	+
AT1G08320	AT1G08320.1	bZIP transcription factor family protein; FUNCTIONS IN: DNA binding, sequence-specific DNA binding transcription factor activity; INVOLVED IN: regulation of transcription, DNA-dependent; EXPRESSED IN: 9 plant structures; EXPRESSED DURING: 6 growth stages; CONTAINS InterPro DOMAIN/s: Basic-leucine zipper (bZIP) transcription factor (InterPro:IPR004827), bZIP transcription factor, bZIP-1 (InterPro:…	protein_coding	TGACG (TGA) MOTIF-BINDING PROTEIN 9 (TGA9)	(bZIP21);TGACG (TGA) MOTIF-BINDING PROTEIN 9 (TGA9)	+	-	+
AT5G56270	AT5G56270.1	Encodes WRKY transcription factor 2, a zinc-finger protein. In wrky2 mutants, egg cells polarize normally but zygotes fail to reestablish polar organelle positioning from a transient symmetric state, resulting in equal cell division and distorted embryo development.	protein_coding	WRKY DNA-BINDING PROTEIN 2 (WRKY2)	WRKY DNA-BINDING PROTEIN 2 (WRKY2);ARABIDOPSIS THALIANA WRKY DNA-BINDING PROTEIN 2 (ATWRKY2)	+	-	+
AT3G18010	AT3G18010.1	Encodes a WUSCHEL-related homeobox gene family member with 65 amino acids in its homeodomain. Proteins in this family contain a sequence of eight residues (TLPLFPMH) downstream of the homeodomain called the WUS box. Its mRNA is expressed in the initiating vascular primordium of the cotyledons during heart and torpedo stages.	protein_coding	WUSCHEL RELATED HOMEOBOX 1 (WOX1)	WUSCHEL RELATED HOMEOBOX 1 (WOX1)	+	-	+
AT4G38900	AT4G38900.1	Basic-leucine zipper (bZIP) transcription factor family protein; FUNCTIONS IN: DNA binding, sequence-specific DNA binding transcription factor activity; INVOLVED IN: regulation of transcription, DNA-dependent; EXPRESSED IN: 24 plant structures; EXPRESSED DURING: 13 growth stages; CONTAINS InterPro DOMAIN/s: Basic-leucine zipper (bZIP) transcription factor (InterPro:IPR004827), bZIP transcription …	protein_coding			+	-	-
AT1G77920	AT1G77920.1	bZIP transcription factor family protein; CONTAINS InterPro DOMAIN/s: Basic-leucine zipper (bZIP) transcription factor (InterPro:IPR004827), bZIP transcription factor, bZIP-1 (InterPro:IPR011616); BEST Arabidopsis thaliana protein match is: TGA1A-related gene 3 (TAIR:AT1G22070.1); Has 1009 Blast hits to 1009 proteins in 97 species: Archae - 0; Bacteria - 11; Metazoa - 10; Fungi - 28; Plants - 845…	protein_coding			+	-	-
AT2G43220	AT2G43220.1	Cysteine/Histidine-rich C1 domain family protein; FUNCTIONS IN: zinc ion binding; INVOLVED IN: intracellular signaling pathway; EXPRESSED IN: sperm cell; CONTAINS InterPro DOMAIN/s: Protein kinase C-like, phorbol ester/diacylglycerol binding (InterPro:IPR002219), Zinc finger, RING-type (InterPro:IPR001841), DC1 (InterPro:IPR004146), Zinc finger, PHD-type (InterPro:IPR001965), C1-like (InterPro:IP…	protein_coding			+	-	-
AT4G17920	AT4G17920.1	RING/U-box superfamily protein; FUNCTIONS IN: zinc ion binding; CONTAINS InterPro DOMAIN/s: Zinc finger, RING-type (InterPro:IPR001841), Zinc finger, C3HC4 RING-type (InterPro:IPR018957); BEST Arabidopsis thaliana protein match is: RING/U-box superfamily protein (TAIR:AT5G46650.1); Has 8779 Blast hits to 8757 proteins in 280 species: Archae - 0; Bacteria - 0; Metazoa - 2402; Fungi - 735; Plants -…	protein_coding			+	-	-
AT5G48250	AT5G48250.1	B-box type zinc finger protein with CCT domain; FUNCTIONS IN: sequence-specific DNA binding transcription factor activity, zinc ion binding; LOCATED IN: plasma membrane; EXPRESSED IN: 23 plant structures; EXPRESSED DURING: 13 growth stages; CONTAINS InterPro DOMAIN/s: CCT domain (InterPro:IPR010402), Zinc finger, B-box (InterPro:IPR000315); BEST Arabidopsis thaliana protein match is: CONSTANS-lik…	protein_coding			+	-	-
AT3G17100	AT3G17100.1	sequence-specific DNA binding transcription factors; FUNCTIONS IN: sequence-specific DNA binding transcription factor activity; INVOLVED IN: regulation of transcription; LOCATED IN: chloroplast; EXPRESSED IN: 22 plant structures; EXPRESSED DURING: 13 growth stages; BEST Arabidopsis thaliana protein match is: basic helix-loop-helix (bHLH) DNA-binding superfamily protein (TAIR:AT3G06590.2); Has 168…	protein_coding	ATBS1 INTERACTING FACTOR 3 (AIF3)	ATBS1 INTERACTING FACTOR 3 (AIF3)	+	-	-	Solyc01g058670.2		-	-	-
AT1G69580	AT1G69580.2	Homeodomain-like superfamily protein; CONTAINS InterPro DOMAIN/s: Homeodomain-like (InterPro:IPR009057), Myb, DNA-binding (InterPro:IPR014778), Myb-like DNA-binding domain, SHAQKYF class (InterPro:IPR006447), Homeodomain-related (InterPro:IPR012287); BEST Arabidopsis thaliana protein match is: Homeodomain-like superfamily protein (TAIR:AT3G04030.3); Has 1687 Blast hits to 1671 proteins in 68 spec…	protein_coding			+	-	-
AT4G10480	AT4G10480.1	Nascent polypeptide-associated complex (NAC), alpha subunit family protein; FUNCTIONS IN: molecular_function unknown; INVOLVED IN: biological_process unknown; LOCATED IN: cellular_component unknown; EXPRESSED IN: 25 plant structures; EXPRESSED DURING: 14 growth stages; CONTAINS InterPro DOMAIN/s: Ubiquitin-associated/translation elongation factor EF1B, N-terminal (InterPro:IPR000449), Nascent pol…	protein_coding			+	-	-
AT4G15250	AT4G15250.1	B-box type zinc finger protein with CCT domain; FUNCTIONS IN: sequence-specific DNA binding transcription factor activity, zinc ion binding; LOCATED IN: intracellular; EXPRESSED IN: petal, leaf whorl, flower; EXPRESSED DURING: 4 anthesis, petal differentiation and expansion stage; CONTAINS InterPro DOMAIN/s: CCT domain (InterPro:IPR010402), Zinc finger, B-box (InterPro:IPR000315); BEST Arabidopsi…	protein_coding			+	-	-
AT3G49950	AT3G49950.1	GRAS family transcription factor; CONTAINS InterPro DOMAIN/s: Transcription factor GRAS (InterPro:IPR005202); BEST Arabidopsis thaliana protein match is: GRAS family transcription factor (TAIR:AT5G67411.1); Has 2188 Blast hits to 2164 proteins in 278 species: Archae - 0; Bacteria - 2; Metazoa - 0; Fungi - 0; Plants - 2186; Viruses - 0; Other Eukaryotes - 0 (source: NCBI BLink).	protein_coding			+	-	-
AT3G06590	AT3G06590.1	basic helix-loop-helix (bHLH) DNA-binding superfamily protein; FUNCTIONS IN: sequence-specific DNA binding transcription factor activity; INVOLVED IN: regulation of transcription; LOCATED IN: nucleus, chloroplast; EXPRESSED IN: 22 plant structures; EXPRESSED DURING: 13 growth stages; CONTAINS InterPro DOMAIN/s: Helix-loop-helix DNA-binding domain (InterPro:IPR001092), Helix-loop-helix DNA-binding…	protein_coding			+	-	-
AT3G05700	AT3G05700.1	Drought-responsive family protein; CONTAINS InterPro DOMAIN/s: Drought induced 19/ RING finger protein 114 (InterPro:IPR008598); BEST Arabidopsis thaliana protein match is: Drought-responsive family protein (TAIR:AT5G26990.1); Has 30201 Blast hits to 17322 proteins in 780 species: Archae - 12; Bacteria - 1396; Metazoa - 17338; Fungi - 3422; Plants - 5037; Viruses - 0; Other Eukaryotes - 2996 (sou…	protein_coding			+	-	-
AT1G06070	AT1G06070.1	Basic-leucine zipper (bZIP) transcription factor family protein; FUNCTIONS IN: DNA binding, sequence-specific DNA binding transcription factor activity; INVOLVED IN: regulation of transcription, DNA-dependent; LOCATED IN: chloroplast; EXPRESSED IN: 23 plant structures; EXPRESSED DURING: 13 growth stages; CONTAINS InterPro DOMAIN/s: Basic-leucine zipper (bZIP) transcription factor (InterPro:IPR004…	protein_coding			+	-	-
AT1G74620	AT1G74620.1	RING/U-box superfamily protein; FUNCTIONS IN: zinc ion binding; CONTAINS InterPro DOMAIN/s: Zinc finger, RING-type (InterPro:IPR001841), Zinc finger, C3HC4 RING-type (InterPro:IPR018957); BEST Arabidopsis thaliana protein match is: RING/U-box superfamily protein (TAIR:AT2G29840.1); Has 10007 Blast hits to 9980 proteins in 284 species: Archae - 0; Bacteria - 0; Metazoa - 2594; Fungi - 843; Plants …	protein_coding			+	-	-
AT3G52270	AT3G52270.1	Transcription initiation factor IIF, beta subunit; FUNCTIONS IN: RNA polymerase II transcription factor activity, catalytic activity, ATP binding; INVOLVED IN: transcription initiation from RNA polymerase II promoter; LOCATED IN: transcription factor TFIIF complex; EXPRESSED IN: 9 plant structures; EXPRESSED DURING: M germinated pollen stage, 4 anthesis, F mature embryo stage, petal differentiati…	protein_coding			+	-	-
AT2G21230	AT2G21230.3	Basic-leucine zipper (bZIP) transcription factor family protein; FUNCTIONS IN: DNA binding, sequence-specific DNA binding transcription factor activity; INVOLVED IN: regulation of transcription, DNA-dependent; LOCATED IN: chloroplast; EXPRESSED IN: 23 plant structures; EXPRESSED DURING: 13 growth stages; CONTAINS InterPro DOMAIN/s: Basic-leucine zipper (bZIP) transcription factor (InterPro:IPR004…	protein_coding			+	-	-
AT5G65590	AT5G65590.1	Dof-type zinc finger DNA-binding family protein; FUNCTIONS IN: DNA binding, sequence-specific DNA binding transcription factor activity; INVOLVED IN: regulation of transcription; LOCATED IN: chloroplast; CONTAINS InterPro DOMAIN/s: Zinc finger, Dof-type (InterPro:IPR003851); BEST Arabidopsis thaliana protein match is: OBF binding protein 4 (TAIR:AT5G60850.1); Has 1807 Blast hits to 1807 proteins …	protein_coding			+	-	-
AT2G42660	AT2G42660.1	Homeodomain-like superfamily protein; CONTAINS InterPro DOMAIN/s: Homeodomain-like (InterPro:IPR009057), Myb, DNA-binding (InterPro:IPR014778), Myb-like DNA-binding domain, SHAQKYF class (InterPro:IPR006447), HTH transcriptional regulator, Myb-type, DNA-binding (InterPro:IPR017930), Homeodomain-related (InterPro:IPR012287); BEST Arabidopsis thaliana protein match is: myb-like HTH transcriptional …	protein_coding			+	-	-
AT1G68520	AT1G68520.1	B-box type zinc finger protein with CCT domain; FUNCTIONS IN: sequence-specific DNA binding transcription factor activity, zinc ion binding; INVOLVED IN: regulation of transcription; LOCATED IN: intracellular; EXPRESSED IN: 21 plant structures; EXPRESSED DURING: 13 growth stages; CONTAINS InterPro DOMAIN/s: CCT domain (InterPro:IPR010402), Zinc finger, B-box (InterPro:IPR000315); BEST Arabidopsis…	protein_coding			+	-	-
AT2G40950	AT2G40950.1	bZIP17 appears to regulate transcription as part of a salt and osmotic stress response. zip17 mutants show enhanced inhibition of primary root elongation in response to NaCl. Several salt-responsive genes, such as ATHB-7 show a reduced transcriptional response to a salt treatment in zip17 mutant seedlings. myc:bZIP17 undergoes proteolytic processing in salt-treated wild type seedlings, but not in…	protein_coding	(BZIP17)	(BZIP17)	+	-	-
AT4G02640	AT4G02640.2	Encodes a basic leucine zipper (bZIP) transcription factor AtbZIP10. AtbZIP10 shuttles between the nucleus and the cytoplasm. It binds consensus G- and C-box DNA sequences. AtbZIP10 acts antagonistically with LSD1 in both pathogen-induced hypersensitive response and basal defense responses.	protein_coding	(BZO2H1)	(BZO2H1)	+	-	-
AT5G12840	AT5G12840.1	Encodes a subunit of CCAAT-binding complex, binds to CCAAT box motif present in some plant promoter sequences. One of three members of this class (HAP2A, HAP2B, HAP2C), it is expressed in vegetative and reproductive tissues.	protein_coding	NUCLEAR FACTOR Y, SUBUNIT A1 (NF-YA1)	(HAP2A);"NUCLEAR FACTOR Y, SUBUNIT A1" (NF-YA1); (ATHAP2A);EMBRYO DEFECTIVE 2220 (emb2220)	+	-	-
AT2G38880	AT2G38880.8	Encodes a transcription factor from the nuclear factor Y (NF-Y) family, AtNF-YB1. Confers drought tolerance.	protein_coding	NUCLEAR FACTOR Y, SUBUNIT B1 (NF-YB1)	NUCLEAR FACTOR Y, SUBUNIT B1 (NF-YB1)	+	-	-
AT1G54060	AT1G54060.1	Member of the trihelix DNA binding protein family. Nuclear localized. Involved in repressing seed maturation genes during seed germination and seedling development.	protein_coding	6B-INTERACTING PROTEIN 1-LIKE 1 (ASIL1)	6B-INTERACTING PROTEIN 1-LIKE 1 (ASIL1)	+	-	-
AT1G71692	AT1G71692.1	Encodes a member of the MADS box family of transcription factors. Involved in root cell differentiation and flowering time. Loss of function mutations have abnormal cellular differentiation in the roots and are late flowering. AGL12 along with AGL14, and AGL17 is preferentially expressed in root tissues and represent the only characterized MADS box genes expressed in roots.	protein_coding	AGAMOUS-LIKE 12 (AGL12)	XAANTAL1 (XAL1);AGAMOUS-LIKE 12 (AGL12)	+	-	-
AT1G18750	AT1G18750.1	Encodes a member of the MIKC (MADS box, Keratin binding domain, and C terminal domain containing )family of transcriptional regulators. AGL65 is expressed in pollen.It forms heterodimers with other MICK family members (AGL104). Involved in late stages of pollen development and pollen tube growth.	protein_coding	AGAMOUS-LIKE 65 (AGL65)	AGAMOUS-LIKE 65 (AGL65)	+	-	-
AT1G01520	AT1G01520.1	Homeodomain-like superfamily protein; CONTAINS InterPro DOMAIN/s: SANT, DNA-binding (InterPro:IPR001005), Homeodomain-like (InterPro:IPR009057), Myb, DNA-binding (InterPro:IPR014778), Myb-like DNA-binding domain, SHAQKYF class (InterPro:IPR006447), HTH transcriptional regulator, Myb-type, DNA-binding (InterPro:IPR017930); BEST Arabidopsis thaliana protein match is: Homeodomain-like superfamily pr…	protein_coding	ALTERED SEED GERMINATION 4 (ASG4)	ALTERED SEED GERMINATION 4 (ASG4)	+	-	-
AT3G14180	AT3G14180.1	sequence-specific DNA binding transcription factors; BEST Arabidopsis thaliana protein match is: 6B-interacting protein 1-like 1 (TAIR:AT1G54060.1); Has 515 Blast hits to 439 proteins in 35 species: Archae - 0; Bacteria - 0; Metazoa - 58; Fungi - 2; Plants - 432; Viruses - 0; Other Eukaryotes - 23 (source: NCBI BLink).	protein_coding	ARABIDOPSIS 6B-INTERACTING PROTEIN 1-LIKE 2 (ASIL2)	ARABIDOPSIS 6B-INTERACTING PROTEIN 1-LIKE 2 (ASIL2)	+	-	-
AT3G23210	AT3G23210.1	basic Helix-Loop-Helix 34 (bHLH34); FUNCTIONS IN: DNA binding, sequence-specific DNA binding transcription factor activity; INVOLVED IN: regulation of transcription; LOCATED IN: nucleus; EXPRESSED IN: 24 plant structures; EXPRESSED DURING: 15 growth stages; CONTAINS InterPro DOMAIN/s: Helix-loop-helix DNA-binding domain (InterPro:IPR001092), Helix-loop-helix DNA-binding (InterPro:IPR011598); BEST…	protein_coding	BASIC HELIX-LOOP-HELIX 34 (bHLH34)	BASIC HELIX-LOOP-HELIX 34 (bHLH34)	+	-	-
AT2G41240	AT2G41240.1	Encodes a member of the basic helix-loop-helix transcription factor family protein.	protein_coding	BASIC HELIX-LOOP-HELIX PROTEIN 100 (BHLH100)	BASIC HELIX-LOOP-HELIX PROTEIN 100 (BHLH100)	+	-	-
AT5G24800	AT5G24800.1	Encodes bZIP protein BZO2H2.	protein_coding	BASIC LEUCINE ZIPPER 9 (BZIP9)	BASIC LEUCINE ZIPPER O2 HOMOLOG 2 (BZO2H2);BASIC LEUCINE ZIPPER 9 (BZIP9);ARABIDOPSIS THALIANA BASIC LEUCINE ZIPPER 9 (AtbZIP9)	+	-	-
AT5G38800	AT5G38800.1	basic leucine-zipper 43 (bZIP43); FUNCTIONS IN: DNA binding, sequence-specific DNA binding transcription factor activity; INVOLVED IN: regulation of transcription, DNA-dependent; CONTAINS InterPro DOMAIN/s: Basic-leucine zipper (bZIP) transcription factor (InterPro:IPR004827), bZIP transcription factor, bZIP-1 (InterPro:IPR011616); BEST Arabidopsis thaliana protein match is: basic leucine-zipper …	protein_coding	BASIC LEUCINE-ZIPPER 43 (bZIP43)	BASIC LEUCINE-ZIPPER 43 (bZIP43);BASIC LEUCINE-ZIPPER 43 (AtbZIP43)	+	-	-
AT1G06850	AT1G06850.1	basic leucine-zipper 52 (bZIP52); FUNCTIONS IN: DNA binding, sequence-specific DNA binding transcription factor activity; INVOLVED IN: regulation of transcription, DNA-dependent; EXPRESSED IN: 23 plant structures; EXPRESSED DURING: 15 growth stages; CONTAINS InterPro DOMAIN/s: Basic-leucine zipper (bZIP) transcription factor (InterPro:IPR004827), bZIP transcription factor, bZIP-1 (InterPro:IPR011…	protein_coding	BASIC LEUCINE-ZIPPER 52 (bZIP52)	BASIC LEUCINE-ZIPPER 52 (bZIP52);BASIC LEUCINE-ZIPPER 52 (AtbZIP52)	+	-	-
AT2G22850	AT2G22850.1	basic leucine-zipper 6 (bZIP6); FUNCTIONS IN: DNA binding, sequence-specific DNA binding transcription factor activity; INVOLVED IN: regulation of transcription, DNA-dependent; LOCATED IN: nucleus; EXPRESSED IN: 24 plant structures; EXPRESSED DURING: 12 growth stages; CONTAINS InterPro DOMAIN/s: Basic-leucine zipper (bZIP) transcription factor (InterPro:IPR004827), bZIP transcription factor, bZIP…	protein_coding	BASIC LEUCINE-ZIPPER 6 (bZIP6)	BASIC LEUCINE-ZIPPER 6 (bZIP6);BASIC LEUCINE-ZIPPER 6 (AtbZIP6)	+	-	-
AT1G69010	AT1G69010.1	BES1-interacting Myc-like protein 2 (BIM2); FUNCTIONS IN: DNA binding, sequence-specific DNA binding transcription factor activity; INVOLVED IN: dTDP-rhamnose biosynthetic process, regulation of transcription; LOCATED IN: nucleus; EXPRESSED IN: 22 plant structures; EXPRESSED DURING: 13 growth stages; CONTAINS InterPro DOMAIN/s: Helix-loop-helix DNA-binding domain (InterPro:IPR001092), Helix-loop-…	protein_coding	BES1-INTERACTING MYC-LIKE PROTEIN 2 (BIM2)	BES1-INTERACTING MYC-LIKE PROTEIN 2 (BIM2)	+	-	-
AT3G54810	AT3G54810.2	Encodes a protein containing a GATA type zinc finger domain that is expressed in the embryo axis and involved in germination. Mutants have a reduced rate of germination even when stratified.	protein_coding	BLUE MICROPYLAR END 3 (BME3)	BLUE MICROPYLAR END 3-ZINC FINGER (BME3-ZF);GATA TRANSCRIPTION FACTOR 8 (GATA8);BLUE MICROPYLAR END 3 (BME3)	+	-	-
AT1G18400	AT1G18400.1	BR enhanced expression 1 (BEE1); FUNCTIONS IN: sequence-specific DNA binding transcription factor activity; INVOLVED IN: regulation of transcription; LOCATED IN: nucleus; EXPRESSED IN: 22 plant structures; EXPRESSED DURING: 13 growth stages; CONTAINS InterPro DOMAIN/s: Helix-loop-helix DNA-binding domain (InterPro:IPR001092), Helix-loop-helix DNA-binding (InterPro:IPR011598); BEST Arabidopsis tha…	protein_coding	BR ENHANCED EXPRESSION 1 (BEE1)	BR ENHANCED EXPRESSION 1 (BEE1)	+	-	-
AT4G25470	AT4G25470.1	Encodes a member of the DREB subfamily A-1 of ERF/AP2 transcription factor family (CBF2). The protein contains one AP2 domain. There are six members in this subfamily, including CBF1, CBF2, and CBF3. This gene is involved in response to low temperature, abscisic acid, and circadian rhythm. Overexpressing this gene leads to increased freeze tolerance and induces the expression level of 85 cold-ind…	protein_coding	C-REPEAT/DRE BINDING FACTOR 2 (CBF2)	C-REPEAT/DRE BINDING FACTOR 2 (CBF2); (ATCBF2);FREEZING TOLERANCE QTL 4 (FTQ4);DRE/CRT-BINDING PROTEIN 1C (DREB1C)	+	-	-
AT1G12980	AT1G12980.1	Encodes an AP2/ERF protein, is expressed in a subdomain of meristem stem cells, in lateral organ anlagen, and transiently in the distal domain of organ primordia. It is a member of the ERF (ethylene response factor) subfamily B-1 of ERF/AP2 transcription factor family (ESR1). The protein contains one AP2 domain. There are 15 members in this subfamily including ATERF-3, ATERF-4, ATERF-7, and leafy…	protein_coding	ENHANCER OF SHOOT REGENERATION 1 (ESR1)	ENHANCER OF SHOOT REGENERATION 1 (ESR1);DORNROSCHEN (DRN)	+	-	-
AT5G21120	AT5G21120.1	ethylene-insensitive3-like2 (EIL2)	protein_coding	ETHYLENE-INSENSITIVE3-LIKE 2 (EIL2)	ETHYLENE-INSENSITIVE3-LIKE 2 (EIL2)	+	-	-
AT3G16770	AT3G16770.1	Encodes a member of the ERF (ethylene response factor) subfamily B-2 of the plant specific ERF/AP2 transcription factor family (RAP2.3). The protein contains one AP2 domain. There are 5 members in this subfamily including RAP2.2 AND RAP2.12.It is localized to the nucleus and acts as a transcriptional activator through the GCC-box. It has been identified as a suppressor of Bax-induced cell death b…	protein_coding	ETHYLENE-RESPONSIVE ELEMENT BINDING PROTEIN (EBP)	ETHYLENE-RESPONSIVE ELEMENT BINDING PROTEIN (ATEBP);RELATED TO AP2 3 (RAP2.3);ETHYLENE-RESPONSIVE ELEMENT BINDING PROTEIN (EBP);ETHYLENE RESPONSE FACTOR 72 (ERF72)	+	-	-
AT2G33860	AT2G33860.1	ettin (ett) mutations have pleiotropic effects on Arabidopsis flower development, causing increases in perianth organ number, decreases in stamen number and anther formation, and apical-basal patterning defects in the gynoecium. The ETTIN gene encodes a protein with homology to DNA binding proteins which bind to auxin response elements. ETT transcript is expressed throughout stage 1 floral merist…	protein_coding	ETTIN (ETT)	ETTIN (ETT);AUXIN RESPONSE TRANSCRIPTION FACTOR 3 (ARF3)	+	-	-	Solyc02g077560.2	ARF3	-	-	-
AT5G44190	AT5G44190.1	Encodes GLK2, Golden2-like 2, one of a pair of partially redundant nuclear transcription factors that regulate chloroplast development in a cell-autonomous manner. GLK1, Golden2-like 1, is encoded by At2g20570. GLK1 and GLK2 regulate the expression of the photosynthetic apparatus.	protein_coding	GOLDEN2-LIKE 2 (GLK2)	GOLDEN2-LIKE 2 (GLK2);GBF'S PRO-RICH REGION-INTERACTING FACTOR 2 (GPRI2); (ATGLK2)	+	-	-
AT3G51910	AT3G51910.1	member of Heat Stress Transcription Factor (Hsf) family	protein_coding	HEAT SHOCK TRANSCRIPTION FACTOR A7A (HSFA7A)	HEAT SHOCK TRANSCRIPTION FACTOR A7A (HSFA7A);ARABIDOPSIS THALIANA HEAT SHOCK TRANSCRIPTION FACTOR A7A (AT-HSFA7A)	+	-	-
AT5G67060	AT5G67060.1	HECATE 1 (HEC1); FUNCTIONS IN: sequence-specific DNA binding transcription factor activity; INVOLVED IN: transmitting tissue development, carpel formation, regulation of transcription; LOCATED IN: nucleus; EXPRESSED IN: 9 plant structures; EXPRESSED DURING: 6 growth stages; CONTAINS InterPro DOMAIN/s: Helix-loop-helix DNA-binding domain (InterPro:IPR001092), Helix-loop-helix DNA-binding (InterPro…	protein_coding	HECATE 1 (HEC1)	HECATE 1 (HEC1)	+	-	-
AT3G61890	AT3G61890.1	Encodes a homeodomain leucine zipper class I (HD-Zip I) protein. Loss of function mutant has abnormally shaped leaves and stems.	protein_coding	HOMEOBOX 12 (HB-12)	HOMEOBOX 12 (ATHB-12);HOMEOBOX 12 (HB-12);ARABIDOPSIS THALIANA HOMEOBOX 12 (ATHB12)	+	-	-
AT5G49230	AT5G49230.1	Identified in a screen for mutations hypersensitive to red and blue light. Mutants have shorter hypocotyls. Encodes a nuclear localized protein with similarity to drought induced proteins. Contains a ZZ zinc finger domain which is thought to mediate protein-protein interactions.May be involved in red and blue light signal transduction.	protein_coding	HYPERSENSITIVE TO RED AND BLUE (HRB1)	HYPERSENSITIVE TO RED AND BLUE (HRB1)	+	-	-
AT2G01200	AT2G01200.2	Belongs to auxin inducible gene family.	protein_coding	INDOLE-3-ACETIC ACID INDUCIBLE 32 (IAA32)	INDOLE-3-ACETIC ACID INDUCIBLE 32 (IAA32)	+	-	-
AT2G47190	AT2G47190.1	Encodes a MYB transcription factor that possesses an R2R3 MYB DNA binding domain and is known to regulate the expression of salt- and dehydration-responsive genes. Has been shown to bind calmodulin.	protein_coding	MYB DOMAIN PROTEIN 2 (MYB2)	MYB DOMAIN PROTEIN 2 (ATMYB2);MYB DOMAIN PROTEIN 2 (MYB2)	+	-	-
AT4G12350	AT4G12350.1	Encodes a putative transcription factor (MYB42).	protein_coding	MYB DOMAIN PROTEIN 42 (MYB42)	MYB DOMAIN PROTEIN 42 (AtMYB42);MYB DOMAIN PROTEIN 42 (MYB42)	+	-	-
AT5G59780	AT5G59780.3	Encodes a putative transcription factor (MYB59).	protein_coding	MYB DOMAIN PROTEIN 59 (MYB59)	(ATMYB59-3);MYB DOMAIN PROTEIN 59 (MYB59)	+	-	-
AT2G23290	AT2G23290.1	Member of the R2R3 factor gene family.	protein_coding	MYB DOMAIN PROTEIN 70 (MYB70)	MYB DOMAIN PROTEIN 70 (MYB70);MYB DOMAIN PROTEIN 70 (AtMYB70)	+	-	-
AT5G22380	AT5G22380.1	NAC domain containing protein 90 (NAC090); FUNCTIONS IN: sequence-specific DNA binding transcription factor activity; INVOLVED IN: multicellular organismal development, regulation of transcription; LOCATED IN: cellular_component unknown; EXPRESSED IN: 7 plant structures; EXPRESSED DURING: 8 growth stages; CONTAINS InterPro DOMAIN/s: No apical meristem (NAM) protein (InterPro:IPR003441); BEST Arab…	protein_coding	NAC DOMAIN CONTAINING PROTEIN 90 (NAC090)	NAC DOMAIN CONTAINING PROTEIN 90 (NAC090);NAC DOMAIN CONTAINING PROTEIN 90 (anac090)	+	-	-
AT3G55370	AT3G55370.3	Encodes a nuclear localized Dof domain containing transcription factor expressed primarily in roots. Responsive to salicylic acid. Transgenic overexpressors have yellow leaves and short, defective roots.	protein_coding	OBF-BINDING PROTEIN 3 (OBP3)	OBF-BINDING PROTEIN 3 (OBP3)	+	-	-
AT5G48150	AT5G48150.1	Member of GRAS gene family. Semi-dominant mutant has a reduced response to far-red light and appears to act early in the phytochrome A signaling pathway.	protein_coding	PHYTOCHROME A SIGNAL TRANSDUCTION 1 (PAT1)	PHYTOCHROME A SIGNAL TRANSDUCTION 1 (PAT1)	+	-	-
AT4G31610	AT4G31610.1	Expressed specifically in reproductive meristems, member of a moderately sized gene family distantly related to known plant DNA binding proteins	protein_coding	REPRODUCTIVE MERISTEM 1 (REM1)	REPRODUCTIVE MERISTEM 1 (ATREM1);REPRODUCTIVE MERISTEM 1 (REM1)	+	-	-
AT2G04890	AT2G04890.1	Encodes a scarecrow-like protein (SCL21). Member of GRAS gene family.	protein_coding	SCARECROW-LIKE 21 (SCL21)	SCARECROW-LIKE 21 (SCL21)	+	-	-
AT1G54140	AT1G54140.1	putative TATA binding protein associated factor 21kDa	protein_coding	TATA BINDING PROTEIN ASSOCIATED FACTOR 21KDA SUBUNIT (TAFII21)	TBP-ASSOCIATED FACTOR 9 (TAF9);TATA BINDING PROTEIN ASSOCIATED FACTOR 21KDA SUBUNIT (TAFII21)	+	-	-
AT3G12250	AT3G12250.4	basic leucine zipper transcription factor involved in the activation of SA-responsive genes.	protein_coding	TGACG MOTIF-BINDING FACTOR 6 (TGA6)	(BZIP45);TGACG MOTIF-BINDING FACTOR 6 (TGA6)	+	-	-
AT1G43700	AT1G43700.1	Encodes a VirE2-interacting protein. VIP1 mediates nuclear translocation of VirE2 via its amino half, and interacts with histone H2A via it carboxyl half.	protein_coding	VIRE2-INTERACTING PROTEIN 1 (VIP1)	SULPHATE UTILIZATION EFFICIENCY 3 (SUE3);VIRE2-INTERACTING PROTEIN 1 (VIP1)	+	-	-
AT4G31800	AT4G31800.1	Pathogen-induced transcription factor. Binds W-box sequences in vitro. Forms protein complexes with itself and with WRKY40 and WRKY60. Constitutive expression of WRKY18 enhanced resistance to P. syringae, but its coexpression with WRKY40 or WRKY60 made plants more susceptible to both P. syringae and B. cinerea. WRKY18, WRKY40, and WRKY60 have partially redundant roles in response to the hemibiotr…	protein_coding	WRKY DNA-BINDING PROTEIN 18 (WRKY18)	WRKY DNA-BINDING PROTEIN 18 (WRKY18);ARABIDOPSIS THALIANA WRKY DNA-BINDING PROTEIN 18 (ATWRKY18)	+	-	-
AT2G17950	AT2G17950.1	Homeobox gene controlling the stem cell pool. Expressed in the stem cell organizing center of meristems. Required to keep the stem cells in an undifferentiated state. Regulation of WUS transcription is a central checkpoint in stem cell control. The size of the WUS expression domain controls the size of the stem cell population through WUS indirectly activating the expression of CLAVATA3 (CLV3) in…	protein_coding	WUSCHEL (WUS)	WUSCHEL (WUS);WUSCHEL 1 (WUS1); (PGA6)	+	-	-
AT5G59340	AT5G59340.1	Encodes a WUSCHEL-related homeobox gene family member with 65 amino acids in its homeodomain. Proteins in this family contain a sequence of eight residues (TLPLFPMH) downstream of the homeodomain called the WUS box. WOX2 has a putative Zinc finger domain downstream of the homeodomain. Transcripts are expressed in the egg cell, the zygote and the apical cell lineage and are reduced in met3-1 early…	protein_coding	WUSCHEL RELATED HOMEOBOX 2 (WOX2)	WUSCHEL RELATED HOMEOBOX 2 (WOX2)	+	-	-
AT1G75510	AT1G75510.1	Transcription initiation factor IIF, beta subunit; FUNCTIONS IN: RNA polymerase II transcription factor activity, general RNA polymerase II transcription factor activity, catalytic activity, ATP binding, ATP-dependent helicase activity; INVOLVED IN: transcription initiation from RNA polymerase II promoter, transcription from RNA polymerase II promoter; LOCATED IN: mitochondrion, transcription fac…	protein_coding			-	+	-
AT1G27050	AT1G27050.1	Encodes a protein with a RNA recognition motif. Previously annotated as ATHB54, a homeodomain leucine zipper (HD-Zip) family protein. In the TAIR10 genome release (2010), this locus was split into two loci: AT1G27045 (containing homeodomain and leucine zipper domains) and AT1G27050 (containing a RNA recognition motif). AT1G27045 is now named ATHB54. Note that Affymetrix ATH1 Probe Set linked to s…	protein_coding		HOMEOBOX PROTEIN 54 (HB54);HOMEOBOX PROTEIN 54 (ATHB54)	-	+	-
AT4G01580	AT4G01580.1	AP2/B3-like transcriptional factor family protein; FUNCTIONS IN: DNA binding, sequence-specific DNA binding transcription factor activity; INVOLVED IN: regulation of transcription, DNA-dependent; CONTAINS InterPro DOMAIN/s: Transcriptional factor B3 (InterPro:IPR003340); BEST Arabidopsis thaliana protein match is: AP2/B3-like transcriptional factor family protein (TAIR:AT3G18960.1); Has 469 Blast…	protein_coding			-	+	-
AT2G13150	AT2G13150.1	Basic-leucine zipper (bZIP) transcription factor family protein; FUNCTIONS IN: sequence-specific DNA binding transcription factor activity; INVOLVED IN: regulation of transcription, DNA-dependent; LOCATED IN: nucleus, chloroplast; CONTAINS InterPro DOMAIN/s: Basic-leucine zipper (bZIP) transcription factor (InterPro:IPR004827), Basic leucine zipper (InterPro:IPR011700); BEST Arabidopsis thaliana …	protein_coding			-	+	-
AT1G22190	AT1G22190.1	The gene encodes a putative transcription factor belongings to the abiotic stress-associated DREB A-6 clade.	protein_coding		RELATED TO AP2 4 (RAP2.4);OAS HIGH ACCUMULATION 1 (OSH1)	-	+	-
AT2G31720	AT2G31720.1	FUNCTIONS IN: DNA binding; INVOLVED IN: regulation of transcription, DNA-dependent; LOCATED IN: cellular_component unknown; CONTAINS InterPro DOMAIN/s: Protein of unknown function DUF313 (InterPro:IPR005508), Transcriptional factor B3 (InterPro:IPR003340); BEST Arabidopsis thaliana protein match is: Domain of unknown function (DUF313) (TAIR:AT2G18810.1); Has 146 Blast hits to 146 proteins in 5 sp…	protein_coding			-	+	-
AT3G46070	AT3G46070.1	C2H2-type zinc finger family protein; FUNCTIONS IN: sequence-specific DNA binding transcription factor activity, zinc ion binding, nucleic acid binding; INVOLVED IN: regulation of transcription; LOCATED IN: intracellular; EXPRESSED IN: root, flower; EXPRESSED DURING: petal differentiation and expansion stage; CONTAINS InterPro DOMAIN/s: Zinc finger, C2H2-like (InterPro:IPR015880), Zinc finger, C2…	protein_coding			-	+	-
AT4G00940	AT4G00940.1	Dof-type zinc finger DNA-binding family protein; FUNCTIONS IN: DNA binding, sequence-specific DNA binding transcription factor activity; INVOLVED IN: regulation of transcription; LOCATED IN: nucleus; EXPRESSED IN: 17 plant structures; EXPRESSED DURING: 7 growth stages; CONTAINS InterPro DOMAIN/s: Zinc finger, Dof-type (InterPro:IPR003851); BEST Arabidopsis thaliana protein match is: Dof-type zinc…	protein_coding			-	+	-
AT4G30180	AT4G30180.1	sequence-specific DNA binding transcription factors;transcription regulators; BEST Arabidopsis thaliana protein match is: unknown protein (TAIR:AT2G18969.1); Has 115 Blast hits to 115 proteins in 16 species: Archae - 0; Bacteria - 0; Metazoa - 0; Fungi - 0; Plants - 115; Viruses - 0; Other Eukaryotes - 0 (source: NCBI BLink).	protein_coding			-	+	-
AT2G18300	AT2G18300.3	basic helix-loop-helix (bHLH) DNA-binding superfamily protein; FUNCTIONS IN: sequence-specific DNA binding transcription factor activity; INVOLVED IN: response to cytokinin stimulus, regulation of transcription; LOCATED IN: nucleus; EXPRESSED IN: 13 plant structures; EXPRESSED DURING: 8 growth stages; CONTAINS InterPro DOMAIN/s: Helix-loop-helix DNA-binding domain (InterPro:IPR001092), Helix-loop…	protein_coding			-	+	-
AT1G55760	AT1G55760.1	BTB/POZ domain-containing protein; CONTAINS InterPro DOMAIN/s: BTB/POZ (InterPro:IPR013069), BTB/POZ fold (InterPro:IPR011333), Kelch related (InterPro:IPR013089), BTB/POZ-like (InterPro:IPR000210); BEST Arabidopsis thaliana protein match is: BTB/POZ domain-containing protein (TAIR:AT1G21780.2); Has 5280 Blast hits to 5249 proteins in 149 species: Archae - 0; Bacteria - 0; Metazoa - 3933; Fungi -…	protein_coding			-	+	-
AT4G33280	AT4G33280.1	AP2/B3-like transcriptional factor family protein; FUNCTIONS IN: DNA binding, sequence-specific DNA binding transcription factor activity; INVOLVED IN: regulation of transcription, DNA-dependent; LOCATED IN: vacuole; CONTAINS InterPro DOMAIN/s: Transcriptional factor B3 (InterPro:IPR003340); BEST Arabidopsis thaliana protein match is: AP2/B3-like transcriptional factor family protein (TAIR:AT3G18…	protein_coding			-	+	-
AT5G47390	AT5G47390.1	myb-like transcription factor family protein; CONTAINS InterPro DOMAIN/s: SANT, DNA-binding (InterPro:IPR001005), Homeodomain-like (InterPro:IPR009057), Myb, DNA-binding (InterPro:IPR014778), Zinc finger, CCHC-type (InterPro:IPR001878), HTH transcriptional regulator, Myb-type, DNA-binding (InterPro:IPR017930), Myb-like DNA-binding domain, SHAQKYF class (InterPro:IPR006447); BEST Arabidopsis thali…	protein_coding			-	+	-
AT1G63100	AT1G63100.1	GRAS family transcription factor; CONTAINS InterPro DOMAIN/s: Transcription factor GRAS (InterPro:IPR005202); BEST Arabidopsis thaliana protein match is: GRAS family transcription factor (TAIR:AT3G54220.1); Has 2506 Blast hits to 2453 proteins in 309 species: Archae - 0; Bacteria - 4; Metazoa - 16; Fungi - 0; Plants - 2441; Viruses - 0; Other Eukaryotes - 45 (source: NCBI BLink).	protein_coding			-	+	-
AT4G39780	AT4G39780.1	encodes a member of the DREB subfamily A-6 of ERF/AP2 transcription factor family. The protein contains one AP2 domain. There are 8 members in this subfamily including RAP2.4.	protein_coding			-	+	-
AT5G51910	AT5G51910.1	TCP family transcription factor ; CONTAINS InterPro DOMAIN/s: Transcription factor, TCP (InterPro:IPR005333), Transcription factor TCP subgroup (InterPro:IPR017887); BEST Arabidopsis thaliana protein match is: TCP family transcription factor (TAIR:AT2G45680.1); Has 731 Blast hits to 731 proteins in 79 species: Archae - 0; Bacteria - 0; Metazoa - 0; Fungi - 0; Plants - 731; Viruses - 0; Other Euka…	protein_coding			-	+	-
AT5G51190	AT5G51190.1	encodes a member of the ERF (ethylene response factor) subfamily B-3 of ERF/AP2 transcription factor family. The protein contains one AP2 domain. There are 18 members in this subfamily including ATERF-1, ATERF-2, AND ATERF-5.	protein_coding			-	+	-
AT1G69780	AT1G69780.1	Encodes a homeodomain leucine zipper class I (HD-Zip I) protein.	protein_coding	(ATHB13)	(ATHB13)	-	+	-
AT5G43650	AT5G43650.1	BHLH92; FUNCTIONS IN: DNA binding, sequence-specific DNA binding transcription factor activity; INVOLVED IN: regulation of transcription; LOCATED IN: nucleus; CONTAINS InterPro DOMAIN/s: Helix-loop-helix DNA-binding domain (InterPro:IPR001092), Helix-loop-helix DNA-binding (InterPro:IPR011598); BEST Arabidopsis thaliana protein match is: basic helix-loop-helix (bHLH) DNA-binding superfamily prote…	protein_coding	(BHLH92)	(BHLH92)	-	+	-
AT4G17460	AT4G17460.1	Encodes a class II HD-ZIP protein that regulates meristematic activity in different tissues, and that it is necessary for the correct formation of the gynoecium.	protein_coding	(HAT1)	JAIBA (JAB); (HAT1)	-	+	-
AT4G37790	AT4G37790.1	Encodes homeobox protein HAT22, member of the HD-Zip II family.	protein_coding	(HAT22)	(HAT22)	-	+	-
AT1G67260	AT1G67260.1	Encodes protein with TCP (TB1,CYC,PCF) domain which is likely to be involved in DNA binding and protein-protein interactions. Based on genome analysis, there is a 9-member gene family that possesses this domain in Arabidopsis. Orthologue of Antirrhinum gene CYCLOIDEA.	protein_coding	(TCP1)	(TCP1)	-	+	-
AT2G16770	AT2G16770.1	Basic-region leucine zipper (bZIP23) transcription factor involved in the adaptation to zinc deficiency. Binds ZDRE motifs.	protein_coding	(bZIP23)	(bZIP23)	-	+	-
AT5G50480	AT5G50480.1	nuclear factor Y, subunit C6 (NF-YC6); FUNCTIONS IN: DNA binding, sequence-specific DNA binding transcription factor activity; INVOLVED IN: regulation of transcription, DNA-dependent; LOCATED IN: nucleus, intracellular; CONTAINS InterPro DOMAIN/s: Transcription factor CBF/NF-Y/archaeal histone (InterPro:IPR003958), Histone-fold (InterPro:IPR009072); BEST Arabidopsis thaliana protein match is: nuc…	protein_coding	NUCLEAR FACTOR Y, SUBUNIT C6 (NF-YC6)	NUCLEAR FACTOR Y, SUBUNIT C6 (NF-YC6)	-	+	-
AT1G01530	AT1G01530.1	AGAMOUS-like 28 (AGL28); FUNCTIONS IN: DNA binding, sequence-specific DNA binding transcription factor activity; INVOLVED IN: regulation of transcription, DNA-dependent; LOCATED IN: nucleus; EXPRESSED IN: central cell, embryo, endosperm; CONTAINS InterPro DOMAIN/s: Transcription factor, MADS-box (InterPro:IPR002100); BEST Arabidopsis thaliana protein match is: AGAMOUS-like 23 (TAIR:AT1G65360.1); …	protein_coding	AGAMOUS-LIKE 28 (AGL28)	AGAMOUS-LIKE 28 (AGL28)	-	+	-
AT5G26650	AT5G26650.1	AGAMOUS-like 36 (AGL36); FUNCTIONS IN: DNA binding, sequence-specific DNA binding transcription factor activity; INVOLVED IN: regulation of transcription, DNA-dependent; LOCATED IN: nucleus; CONTAINS InterPro DOMAIN/s: Transcription factor, MADS-box (InterPro:IPR002100); BEST Arabidopsis thaliana protein match is: AGAMOUS-like-34 (TAIR:AT5G26580.1); Has 3545 Blast hits to 3533 proteins in 436 spe…	protein_coding	AGAMOUS-LIKE 36 (AGL36)	AGAMOUS-LIKE 36 (AGL36)	-	+	-
AT1G28460	AT1G28460.1	AGAMOUS-like 59 (AGL59); FUNCTIONS IN: DNA binding, sequence-specific DNA binding transcription factor activity; INVOLVED IN: regulation of transcription, DNA-dependent; LOCATED IN: nucleus; EXPRESSED IN: antipodal cell, embryo, endosperm; CONTAINS InterPro DOMAIN/s: Transcription factor, MADS-box (InterPro:IPR002100); BEST Arabidopsis thaliana protein match is: AGAMOUS-like 58 (TAIR:AT1G28450.1)…	protein_coding	AGAMOUS-LIKE 59 (AGL59)	AGAMOUS-LIKE 59 (AGL59)	-	+	-
AT2G45650	AT2G45650.1	Sequence suggests this encodes a MADS-box transcription factor. Negatively regulates the FLC/MAF clade genes and positively regulates FT in Arabidopsis.	protein_coding	AGAMOUS-LIKE 6 (AGL6)	AGAMOUS-LIKE 6 (AGL6);REDUCED SHOOT BRANCHING 1 (RSB1)	-	+	-
AT1G77980	AT1G77980.1	Encodes a member of the MIKC (MADS box, Keratin binding domain, and C terminal domain containing )family of transcriptional regulators. AGL66 is expressed in pollen.It forms heterodimers with other MICK family members (AGL104). Involved in late stages of pollen development and pollen tube growth.	protein_coding	AGAMOUS-LIKE 66 (AGL66)	AGAMOUS-LIKE 66 (AGL66)	-	+	-
AT1G54760	AT1G54760.1	AGAMOUS-like 85 (AGL85); FUNCTIONS IN: DNA binding, sequence-specific DNA binding transcription factor activity; INVOLVED IN: regulation of transcription; LOCATED IN: nucleus; CONTAINS InterPro DOMAIN/s: Transcription factor, MADS-box (InterPro:IPR002100); BEST Arabidopsis thaliana protein match is: AGAMOUS-like 64 (TAIR:AT1G29962.1); Has 317 Blast hits to 317 proteins in 62 species: Archae - 0; …	protein_coding	AGAMOUS-LIKE 85 (AGL85)	AGAMOUS-LIKE 85 (AGL85)	-	+	-
AT3G54340	AT3G54340.1	Floral homeotic gene encoding a MADS domain protein homologous to SRF transcription factors. Specifies petal and stamen identities. Associates with PISTILLATA.	protein_coding	APETALA 3 (AP3)	(ATAP3);APETALA 3 (AP3)	-	+	-
AT1G59640	AT1G59640.2	A basic helix-loop-helix encoding gene (BIGPETAL, BPE) involved in the control of petal size. BPE is expressed via two mRNAs derived from an alternative splicing event. The BPEub (AT1G59640.1)transcript is expressed ubiquitously, whereas the BPEp (AT1G59640.2) transcript is preferentially expressed in petals. Plants that lack the petal-expressed variant BPEp have larger petals as a result of incr…	protein_coding	BIG PETAL P (BPEP)	(ZCW32);BIG PETAL P (BPEP);BIG PETAL (BPE)	-	+	-
AT2G17870	AT2G17870.1	Encodes COLD SHOCK DOMAIN PROTEIN 3 (CSP3), involved in the acquisition of freezing tolerance.	protein_coding	COLD SHOCK DOMAIN PROTEIN 3 (CSP3)	COLD SHOCK DOMAIN PROTEIN 3 (CSP3);ARABIDOPSIS COLD SHOCK DOMAIN PROTEIN 3 (ATCSP3)	-	+	-
AT5G24930	AT5G24930.1	CONSTANS-like 4 (COL4); FUNCTIONS IN: sequence-specific DNA binding transcription factor activity, zinc ion binding; INVOLVED IN: regulation of transcription; LOCATED IN: intracellular, chloroplast; EXPRESSED IN: 21 plant structures; EXPRESSED DURING: 13 growth stages; CONTAINS InterPro DOMAIN/s: CCT domain (InterPro:IPR010402), Zinc finger, B-box (InterPro:IPR000315); BEST Arabidopsis thaliana p…	protein_coding	CONSTANS-LIKE 4 (COL4)	(ATCOL4);CONSTANS-LIKE 4 (COL4)	-	+	-
AT4G23750	AT4G23750.1	encodes a member of the ERF (ethylene response factor) subfamily B-5 of ERF/AP2 transcription factor family. The protein contains one AP2 domain. There are 7 members in this subfamily. Monopteros target gene.	protein_coding	CYTOKININ RESPONSE FACTOR 2 (CRF2)	TARGET OF MONOPTEROS 3 (TMO3);CYTOKININ RESPONSE FACTOR 2 (CRF2)	-	+	-
AT3G28470	AT3G28470.1	Member of the R2R3 factor gene family.	protein_coding	DEFECTIVE IN MERISTEM DEVELOPMENT AND FUNCTION 1 (TDF1)	MYB DOMAIN PROTEIN 35 (AtMYB35); (MYB35);DEFECTIVE IN MERISTEM DEVELOPMENT AND FUNCTION 1 (TDF1)	-	+	-
AT3G26790	AT3G26790.1	Transcriptional factor with high similarity to the B3 region of the VP1/ABI3-like proteins. Full length FUS3 protein binds to the highly conserved RY motif [DNA motif CATGCA(TG)], present in many seed-specific promoters, and the B3 domains of this transcription factor is necessary for the specific interaction with the RY element. Transcriptional activity of FUS3 requires the B3 DNA-binding domain…	protein_coding	FUSCA 3 (FUS3)	FUSCA 3 (FUS3)	-	+	-
AT5G25830	AT5G25830.1	Encodes a member of the GATA factor family of zinc finger transcription factors.	protein_coding	GATA TRANSCRIPTION FACTOR 12 (GATA12)	GATA TRANSCRIPTION FACTOR 12 (GATA12)	-	+	-
AT2G45050	AT2G45050.1	Encodes a member of the GATA factor family of zinc finger transcription factors. A positive regulator of photomorphogenesis.	protein_coding	GATA TRANSCRIPTION FACTOR 2 (GATA2)	GATA TRANSCRIPTION FACTOR 2 (GATA2)	-	+	-
AT5G26930	AT5G26930.1	Encodes a member of the GATA factor family of zinc finger transcription factors. Controls lateral root founder cell specification.	protein_coding	GATA TRANSCRIPTION FACTOR 23 (GATA23)	GATA TRANSCRIPTION FACTOR 23 (GATA23)	-	+	-
AT2G21060	AT2G21060.1	Glycine-rich protein (AtGRP2b). Also named as CSP4 (cold shock domain protein 4) containing a well conserved cold shock domain (CSD) and glycine-rich motifs interspersed by two retroviral-like CCHC zinc fingers. AtCSP4 is expressed in all tissues but accumulates in reproductive tissues and those undergoing cell divisions. Overexpression of AtCSP4 reduces silique length and induces embryo lethalit…	protein_coding	GLYCINE-RICH PROTEIN 2B (GRP2B)	COLD SHOCK DOMAIN PROTEIN 4 (ATCSP4);GLYCINE-RICH PROTEIN 2B (GRP2B);GLYCINE-RICH PROTEIN 2B (ATGRP2B)	-	+	-
AT3G01470	AT3G01470.1	Encodes a homeodomain leucine zipper class I (HD-Zip I) transcriptional activator involved in leaf development.	protein_coding	HOMEOBOX 1 (HB-1)	HOMEOBOX 1 (ATHB-1);ARABIDOPSIS THALIANA HOMEOBOX 1 (ATHB1);HOMEOBOX 1 (HB-1);HOMEODOMAIN PROTEIN FROM ARABIDOIPSIS THALIANA 5 (HAT5); (HD-ZIP-1)	-	+	-
AT5G15150	AT5G15150.1	homeobox-containing gene with an unusual feature: a leucine zipper motif adjacent to the carboxyl-terminal of the homeodomain structure. This gene is expressed primarily in the cortex of the root and the stem.	protein_coding	HOMEOBOX 3 (HB-3)	HOMEOBOX FROM ARABIDOPSIS THALIANA 7 (HAT7);HOMEOBOX 3 (ATHB-3); (ATHB3);HOMEOBOX 3 (HB-3)	-	+	-
AT2G46680	AT2G46680.1	encodes a putative transcription factor that contains a homeodomain closely linked to a leucine zipper motif. Transcript is detected in all tissues examined. Is transcriptionally regulated in an ABA-dependent manner and may act in a signal transduction pathway which mediates a drought response.	protein_coding	HOMEOBOX 7 (HB-7)	ARABIDOPSIS THALIANA HOMEOBOX 7 (ATHB7);HOMEOBOX 7 (ATHB-7);HOMEOBOX 7 (HB-7)	-	+	-
AT4G32880	AT4G32880.1	member of homeodomain-leucine zipper family, acting as a differentiation-promoting transcription factor of the vascular meristems.	protein_coding	HOMEOBOX GENE 8 (HB-8)	HOMEOBOX GENE 8 (ATHB-8);HOMEOBOX GENE 8 (HB-8); (ATHB8)	-	+	-
AT1G26960	AT1G26960.1	Encodes a homeodomain leucine zipper class I (HD-Zip I) protein.	protein_coding	HOMEOBOX PROTEIN 23 (AtHB23)	HOMEOBOX PROTEIN 23 (AtHB23);HOMEOBOX PROTEIN 23 (HB23)	-	+	-
AT4G36740	AT4G36740.1	Encodes a homeodomain leucine zipper class I (HD-Zip I) protein.	protein_coding	HOMEOBOX PROTEIN 40 (HB40)	(HB-5);HOMEOBOX PROTEIN 40 (HB40);HOMEOBOX PROTEIN 40 (ATHB40)	-	+	-
AT5G65310	AT5G65310.1	Encodes a class I HDZip (homeodomain-leucine zipper) protein that is a positive regulator of ABA-responsiveness, mediating the inhibitory effect of ABA on growth during seedling establishment.	protein_coding	HOMEOBOX PROTEIN 5 (HB5)	HOMEOBOX PROTEIN 5 (ATHB5);HOMEOBOX PROTEIN 5 (HB5); (ATHB-5)	-	+	-
AT5G53980	AT5G53980.1	Encodes a homeodomain leucine zipper class I (HD-Zip I) protein.	protein_coding	HOMEOBOX PROTEIN 52 (HB52)	HOMEOBOX PROTEIN 52 (HB52);HOMEOBOX PROTEIN 52 (ATHB52)	-	+	-
AT2G44910	AT2G44910.1	Encodes a homeodomain protein whose expression displays a dependence on phyB for both red and far-red light response. Also involved in the shade avoidance syndrome.	protein_coding	HOMEOBOX-LEUCINE ZIPPER PROTEIN 4 (HB4)	HOMEOBOX-LEUCINE ZIPPER PROTEIN 4 (HB4);ARABIDOPSIS THALIANA HOMEOBOX-LEUCINE ZIPPER PROTEIN 4 (ATHB-4);HOMEOBOX-LEUCINE ZIPPER PROTEIN 4 (ATHB4)	-	+	-
AT5G54680	AT5G54680.1	iaa-leucine resistant3 (ILR3); FUNCTIONS IN: DNA binding, sequence-specific DNA binding transcription factor activity; INVOLVED IN: regulation of transcription; LOCATED IN: nucleus; EXPRESSED IN: 24 plant structures; EXPRESSED DURING: 15 growth stages; CONTAINS InterPro DOMAIN/s: Helix-loop-helix DNA-binding domain (InterPro:IPR001092), Helix-loop-helix DNA-binding (InterPro:IPR011598); BEST Arab…	protein_coding	IAA-LEUCINE RESISTANT3 (ILR3)	BASIC HELIX-LOOP-HELIX 105 (bHLH105);IAA-LEUCINE RESISTANT3 (ILR3)	-	+	-
AT2G43060	AT2G43060.1	ILI1 binding bHLH 1 (IBH1); FUNCTIONS IN: sequence-specific DNA binding transcription factor activity; INVOLVED IN: regulation of transcription; EXPRESSED IN: 13 plant structures; EXPRESSED DURING: 6 growth stages; CONTAINS InterPro DOMAIN/s: Helix-loop-helix DNA-binding domain (InterPro:IPR001092); Has 261 Blast hits to 261 proteins in 15 species: Archae - 0; Bacteria - 0; Metazoa - 0; Fungi - 0…	protein_coding	ILI1 BINDING BHLH 1 (IBH1)	ILI1 BINDING BHLH 1 (IBH1)	-	+	-
AT3G23050	AT3G23050.1	Transcription regulator acting as repressor of auxin-inducible gene expression. Plays role in the control of gravitropic growth and development in light-grown seedlings. Auxin induces the degradation of the protein in a dosage-dependent manner in a process mediated by AtRac1. Auxin induced the relocalization of the protein within the nucleus from a diffused nucleoplasmic pattern to a discrete par…	protein_coding	INDOLE-3-ACETIC ACID 7 (IAA7)	AUXIN RESISTANT 2 (AXR2);INDOLE-3-ACETIC ACID 7 (IAA7)	-	+	-
AT4G25560	AT4G25560.1	Member of the R2R3 factor gene family.	protein_coding	LONG AFTER FAR-RED LIGHT 1 (LAF1)	LONG AFTER FAR-RED LIGHT 1 (LAF1);MYB DOMAIN PROTEIN 18 (MYB18);MYB DOMAIN PROTEIN 18 (AtMYB18)	-	+	-
AT1G74080	AT1G74080.1	Encodes a putative transcription factor, member of the R2R3 factor gene family (MYB122).	protein_coding	MYB DOMAIN PROTEIN 122 (MYB122)	MYB DOMAIN PROTEIN 122 (MYB122);MYB DOMAIN PROTEIN 122 (ATMYB122)	-	+	-
AT1G66230	AT1G66230.1	Encodes a putative transcription factor (MYB20).	protein_coding	MYB DOMAIN PROTEIN 20 (MYB20)	MYB DOMAIN PROTEIN 20 (AtMYB20);MYB DOMAIN PROTEIN 20 (MYB20)	-	+	-
AT5G14340	AT5G14340.1	Member of the R2R3 factor gene family.	protein_coding	MYB DOMAIN PROTEIN 40 (MYB40)	MYB DOMAIN PROTEIN 40 (MYB40);MYB DOMAIN PROTEIN 40 (AtMYB40)	-	+	-
AT3G13540	AT3G13540.1	Encodes a member of the MYB family of transcriptional regulators. MYB5 act as a negative regulator of trichome branching and play a role in the correct formation of the seed coat and possibly the formation the underlying endosperm layers. Loss of function mutations have defects in seed coat mucilage and columella cells as well as trichome defects (smaller and reduced number of branches).	protein_coding	MYB DOMAIN PROTEIN 5 (MYB5)	MYB DOMAIN PROTEIN 5 (ATMYB5);MYB DOMAIN PROTEIN 5 (MYB5);ABC TRANSPORTER OF THE MITOCHONDRION 2 (ATM2)	-	+	-
AT3G50060	AT3G50060.1	Encodes a member of the R2R3 transcription factor gene family. Expressed in response to potassium deprivation and auxin. Involved in lateral root development. Interacts with ARF7 and regulates the expression of some auxin responsive genes.	protein_coding	MYB DOMAIN PROTEIN 77 (MYB77)	MYB DOMAIN PROTEIN 77 (MYB77)	-	+	-
AT5G49620	AT5G49620.2	Member of the R2R3 factor gene family.	protein_coding	MYB DOMAIN PROTEIN 78 (MYB78)	MYB DOMAIN PROTEIN 78 (MYB78)	-	+	-
AT1G30490	AT1G30490.1	Dominant PHV mutations cause transformation of abaxial leaf fates into adaxial leaf fates. Has overlapping functions with PHABULOSA, REVOLUTA and CORONA/ATHB15 in patterning the apical portion of the embryo. Encodes a member of HD-Zip family which contains homeodomain-leucine zipper domains and domain similar to a mammalian sterol binding domain.	protein_coding	PHAVOLUTA (PHV)	(ATHB9);PHAVOLUTA (PHV)	-	+	-
AT5G17300	AT5G17300.1	Myb-like transcription factor that regulates hypocotyl growth by regulating free auxin levels in a time-of-day specific manner.	protein_coding	REVEILLE 1 (RVE1)	REVEILLE 1 (RVE1)	-	+	-	Solyc02g036370.2		+	-	-
AT2G31380	AT2G31380.1	a B-box zinc finger protein that interacts with COP1. contains a novel 11 amino acid motif at the C-terminus (also found at the N-terminus of HY5) that is involved in the COP1 interaction.	protein_coding	SALT TOLERANCE HOMOLOGUE (STH)	SALT TOLERANCE HOMOLOGUE (STH)	-	+	-
AT5G15800	AT5G15800.2	Encodes a MADS box transcription factor involved flower and ovule development. Functionally redundant with SEP2 and SEP3.	protein_coding	SEPALLATA1 (SEP1)	AGAMOUS-LIKE 2 (AGL2);SEPALLATA1 (SEP1)	-	+	-
AT5G43270	AT5G43270.2	member of the SPL (squamosa-promoter binding protein-like) gene family, a novel gene family encoding DNA binding proteins and putative transcription factors. In conjunction with SPL10 and SPL11, SPL2 redundantly controls proper development of lateral organs in association with shoot maturation in the reproductive phase.	protein_coding	SQUAMOSA PROMOTER BINDING PROTEIN-LIKE 2 (SPL2)	SQUAMOSA PROMOTER BINDING PROTEIN-LIKE 2 (SPL2)	-	+	-
AT1G58100	AT1G58100.1	Encodes TCP8, belongs to the TCP transcription factor family known to bind site II elements in promoter regions.	protein_coding	TCP DOMAIN PROTEIN 8 (TCP8)	TCP DOMAIN PROTEIN 8 (TCP8)	-	+	-
AT3G15030	AT3G15030.1	Arabidopsis thaliana TCP family transcription factor. Regulated by miR319. Involved in heterchronic regulation of leaf differentiation.	protein_coding	TCP FAMILY TRANSCRIPTION FACTOR 4 (TCP4)	TCP FAMILY TRANSCRIPTION FACTOR 4 (TCP4);MATERNAL EFFECT EMBRYO ARREST 35 (MEE35)	-	+	-
AT1G53230	AT1G53230.1	Encodes a member of a recently identified plant transcription factor family that includes Teosinte branched 1, Cycloidea 1, and proliferating cell nuclear antigen (PCNA) factors, PCF1 and 2. Regulated by miR319. Involved in heterochronic regulation of leaf differentiation.	protein_coding	TEOSINTE BRANCHED 1, CYCLOIDEA AND PCF TRANSCRIPTION FACTOR 3 (TCP3)	TEOSINTE BRANCHED 1, CYCLOIDEA AND PCF TRANSCRIPTION FACTOR 3 (TCP3)	-	+	-
AT5G35550	AT5G35550.1	TT2 encodes a R2R3 MYB domain putative transcription factor that acts as a key determinant in the proanthocyanidin accumulation of developing seed. It is thought that a ternary complex composed of TT2, TT8 and TTG1 is necessary for correct expression of BAN in seed endothelium.	protein_coding	TRANSPARENT TESTA 2 (TT2)	TRANSPARENT TESTA 2 (TT2); (ATTT2);MYB DOMAIN PROTEIN 123 (MYB123);MYB DOMAIN PROTEIN 123 (AtMYB123)	-	+	-
AT1G55600	AT1G55600.1	member of WRKY Transcription Factor; Group I. It has WRKY domain at its N terminal end and zinc-finger like motif.	protein_coding	WRKY DNA-BINDING PROTEIN 10 (WRKY10)	WRKY DNA-BINDING PROTEIN 10 (WRKY10);MINISEED 3 (MINI3); (ATWRKY10)	-	+	-
AT5G41030	AT5G41030.1	TCP family transcription factor ; CONTAINS InterPro DOMAIN/s: Transcription factor, TCP (InterPro:IPR005333), Transcription factor TCP subgroup (InterPro:IPR017887); BEST Arabidopsis thaliana protein match is: TEOSINTE BRANCHED 1, cycloidea, PCF (TCP)-domain family protein 20 (TAIR:AT3G27010.1); Has 1807 Blast hits to 1807 proteins in 277 species: Archae - 0; Bacteria - 0; Metazoa - 736; Fungi - …	protein_coding			-	-	+
AT5G01200	AT5G01200.1	Duplicated homeodomain-like superfamily protein; CONTAINS InterPro DOMAIN/s: Molecular chaperone, heat shock protein, Hsp40, DnaJ (InterPro:IPR015609), SANT, eukarya (InterPro:IPR017884), Myb-like DNA-binding domain, SHAQKYF class (InterPro:IPR006447), SANT, DNA-binding (InterPro:IPR001005), Myb, DNA-binding (InterPro:IPR014778), Homeodomain-like (InterPro:IPR009057), HTH transcriptional regulato…	protein_coding			-	-	+
AT1G72210	AT1G72210.1	basic helix-loop-helix (bHLH) DNA-binding superfamily protein; FUNCTIONS IN: DNA binding, sequence-specific DNA binding transcription factor activity; INVOLVED IN: regulation of transcription; LOCATED IN: nucleus; CONTAINS InterPro DOMAIN/s: Helix-loop-helix DNA-binding domain (InterPro:IPR001092), Helix-loop-helix DNA-binding (InterPro:IPR011598); BEST Arabidopsis thaliana protein match is: basi…	protein_coding			-	-	+
AT1G05805	AT1G05805.1	basic helix-loop-helix (bHLH) DNA-binding superfamily protein; FUNCTIONS IN: DNA binding, sequence-specific DNA binding transcription factor activity; INVOLVED IN: regulation of transcription; LOCATED IN: cytosol; EXPRESSED IN: 24 plant structures; EXPRESSED DURING: 13 growth stages; CONTAINS InterPro DOMAIN/s: Helix-loop-helix DNA-binding domain (InterPro:IPR001092), Helix-loop-helix DNA-binding…	protein_coding			-	-	+
AT5G26630	AT5G26630.1	MADS-box transcription factor family protein; FUNCTIONS IN: DNA binding, sequence-specific DNA binding transcription factor activity; INVOLVED IN: regulation of transcription, DNA-dependent; LOCATED IN: nucleus; EXPRESSED IN: flower, cultured cell, endosperm; EXPRESSED DURING: petal differentiation and expansion stage; CONTAINS InterPro DOMAIN/s: Transcription factor, MADS-box (InterPro:IPR002100…	protein_coding			-	-	+
AT1G18780	AT1G18780.1	RING/U-box superfamily protein; FUNCTIONS IN: zinc ion binding; LOCATED IN: endomembrane system; CONTAINS InterPro DOMAIN/s: Zinc finger, RING-type (InterPro:IPR001841), Zinc finger, C3HC4 RING-type (InterPro:IPR018957); BEST Arabidopsis thaliana protein match is: RING/U-box superfamily protein (TAIR:AT2G29840.1); Has 8581 Blast hits to 8560 proteins in 267 species: Archae - 0; Bacteria - 0; Meta…	protein_coding			-	-	+
AT3G52440	AT3G52440.1	Dof-type zinc finger DNA-binding family protein; CONTAINS InterPro DOMAIN/s: Zinc finger, Dof-type (InterPro:IPR003851); BEST Arabidopsis thaliana protein match is: Dof-type zinc finger DNA-binding family protein (TAIR:AT1G21340.1); Has 1099 Blast hits to 1090 proteins in 57 species: Archae - 0; Bacteria - 0; Metazoa - 2; Fungi - 0; Plants - 1092; Viruses - 0; Other Eukaryotes - 5 (source: NCBI B…	protein_coding			-	-	+
AT1G05920	AT1G05920.1	FUNCTIONS IN: DNA binding; INVOLVED IN: regulation of transcription, DNA-dependent; LOCATED IN: cellular_component unknown; CONTAINS InterPro DOMAIN/s: Protein of unknown function DUF313 (InterPro:IPR005508), Transcriptional factor B3 (InterPro:IPR003340); BEST Arabidopsis thaliana protein match is: Domain of unknown function (DUF313) (TAIR:AT3G24850.1); Has 196 Blast hits to 185 proteins in 22 s…	protein_coding			-	-	+
AT3G13840	AT3G13840.1	GRAS family transcription factor; CONTAINS InterPro DOMAIN/s: Transcription factor GRAS (InterPro:IPR005202); BEST Arabidopsis thaliana protein match is: GRAS family transcription factor (TAIR:AT3G49950.1); Has 2103 Blast hits to 2091 proteins in 270 species: Archae - 0; Bacteria - 2; Metazoa - 0; Fungi - 0; Plants - 2101; Viruses - 0; Other Eukaryotes - 0 (source: NCBI BLink).	protein_coding			-	-	+
AT4G31060	AT4G31060.1	encodes a member of the DREB subfamily A-5 of ERF/AP2 transcription factor family. The protein contains one AP2 domain. There are 15 members in this subfamily including RAP2.1, RAP2.9 and RAP2.10. A maternally expressed imprinted gene.	protein_coding			-	-	+
AT3G57390	AT3G57390.1	encodes a MADS-box containing protein likely to be a transcription factor that is expressed in endosperm and developing gametophytes. The protein sequence is most similar to that of AGL15, which is expressed in developing embryos.	protein_coding	AGAMOUS-LIKE 18 (AGL18)	AGAMOUS-LIKE 18 (AGL18)	-	-	+	Solyc01g087980.2		-	-	-
AT5G27130	AT5G27130.1	AGAMOUS-like 39 (AGL39); FUNCTIONS IN: DNA binding, sequence-specific DNA binding transcription factor activity; INVOLVED IN: regulation of transcription, DNA-dependent; LOCATED IN: nucleus; CONTAINS InterPro DOMAIN/s: Transcription factor, MADS-box (InterPro:IPR002100); BEST Arabidopsis thaliana protein match is: MADS-box transcription factor family protein (TAIR:AT1G48150.1); Has 663 Blast hits…	protein_coding	AGAMOUS-LIKE 39 (AGL39)	AGAMOUS-LIKE 39 (AGL39)	-	-	+
AT1G60040	AT1G60040.1	AGAMOUS-like 49 (AGL49); FUNCTIONS IN: sequence-specific DNA binding transcription factor activity; INVOLVED IN: regulation of transcription, DNA-dependent; LOCATED IN: nucleus; EXPRESSED IN: central cell, male gametophyte, pedicel, pollen tube; EXPRESSED DURING: M germinated pollen stage; CONTAINS InterPro DOMAIN/s: Transcription factor, MADS-box (InterPro:IPR002100); BEST Arabidopsis thaliana p…	protein_coding	AGAMOUS-LIKE 49 (AGL49)	AGAMOUS-LIKE 49 (AGL49)	-	-	+
AT3G04100	AT3G04100.1	AGAMOUS-like 57 (AGL57); FUNCTIONS IN: DNA binding, sequence-specific DNA binding transcription factor activity; INVOLVED IN: regulation of transcription, DNA-dependent; LOCATED IN: nucleus; EXPRESSED IN: antipodal cell, embryo; CONTAINS InterPro DOMAIN/s: Transcription factor, MADS-box (InterPro:IPR002100); BEST Arabidopsis thaliana protein match is: AGAMOUS-like 59 (TAIR:AT1G28460.1); Has 5663 …	protein_coding	AGAMOUS-LIKE 57 (AGL57)	AGAMOUS-LIKE 57 (AGL57)	-	-	+
AT4G00730	AT4G00730.1	Encodes a homeodomain protein of the HD-GLABRA2 group. Involved in the accumulation of anthocyanin and in root development	protein_coding	ANTHOCYANINLESS 2 (ANL2)	ARABIDOPSIS THALIANA HOMEODOMAIN PROTEIN (AHDP);ANTHOCYANINLESS 2 (ANL2)	-	-	+
AT1G51070	AT1G51070.2	basic Helix-Loop-Helix 115 (bHLH115); FUNCTIONS IN: DNA binding, sequence-specific DNA binding transcription factor activity; INVOLVED IN: regulation of transcription; LOCATED IN: nucleus; EXPRESSED IN: 22 plant structures; EXPRESSED DURING: 13 growth stages; CONTAINS InterPro DOMAIN/s: Helix-loop-helix DNA-binding domain (InterPro:IPR001092), Helix-loop-helix DNA-binding (InterPro:IPR011598); BE…	protein_coding	BASIC HELIX-LOOP-HELIX 115 (bHLH115)	BASIC HELIX-LOOP-HELIX 115 (bHLH115)	-	-	+	Solyc07g064040.2		-	-	+
AT3G30530	AT3G30530.1	basic leucine-zipper 42 (bZIP42); FUNCTIONS IN: DNA binding, protein homodimerization activity, protein heterodimerization activity, sequence-specific DNA binding transcription factor activity; INVOLVED IN: regulation of transcription, DNA-dependent; EXPRESSED IN: inflorescence meristem, flower; EXPRESSED DURING: petal differentiation and expansion stage; CONTAINS InterPro DOMAIN/s: Basic-leucine…	protein_coding	BASIC LEUCINE-ZIPPER 42 (bZIP42)	BASIC LEUCINE-ZIPPER 42 (bZIP42);BASIC LEUCINE-ZIPPER 42 (ATBZIP42)	-	-	+
AT2G04038	AT2G04038.1	basic leucine-zipper 48 (bZIP48); FUNCTIONS IN: DNA binding, sequence-specific DNA binding transcription factor activity; INVOLVED IN: regulation of transcription, DNA-dependent; EXPRESSED IN: male gametophyte, root, carpel; EXPRESSED DURING: 4 anthesis; CONTAINS InterPro DOMAIN/s: Basic-leucine zipper (bZIP) transcription factor (InterPro:IPR004827), bZIP transcription factor, bZIP-1 (InterPro:I…	protein_coding	BASIC LEUCINE-ZIPPER 48 (bZIP48)	BASIC LEUCINE-ZIPPER 48 (bZIP48);BASIC LEUCINE-ZIPPER 48 (AtbZIP48)	-	-	+
AT1G13600	AT1G13600.1	basic leucine-zipper 58 (bZIP58); FUNCTIONS IN: DNA binding, protein homodimerization activity, protein heterodimerization activity, sequence-specific DNA binding transcription factor activity; INVOLVED IN: regulation of transcription, DNA-dependent; EXPRESSED IN: 16 plant structures; EXPRESSED DURING: 7 growth stages; CONTAINS InterPro DOMAIN/s: Basic-leucine zipper (bZIP) transcription factor (…	protein_coding	BASIC LEUCINE-ZIPPER 58 (bZIP58)	BASIC LEUCINE-ZIPPER 58 (bZIP58);BASIC LEUCINE-ZIPPER 58 (AtbZIP58)	-	-	+
AT5G06250	AT5G06250.2	AP2/B3-like transcriptional factor family protein; CONTAINS InterPro DOMAIN/s: Transcriptional factor B3 (InterPro:IPR003340); BEST Arabidopsis thaliana protein match is: AP2/B3-like transcriptional factor family protein (TAIR:AT3G11580.1); Has 30201 Blast hits to 17322 proteins in 780 species: Archae - 12; Bacteria - 1396; Metazoa - 17338; Fungi - 3422; Plants - 5037; Viruses - 0; Other Eukaryot…	protein_coding	DEVELOPMENT-RELATED PCG TARGET IN THE APEX 4 (DPA4)	DEVELOPMENT-RELATED PCG TARGET IN THE APEX 4 (DPA4)	-	-	+
AT2G30580	AT2G30580.1	Encodes a C3HC4 RING-domain-containing ubiquitin E3 ligase capable of interacting with DREB2A. DRIP2 seems to be involved in regulating stress-related transcriptional changes and drought tolerance.	protein_coding	DREB2A-INTERACTING PROTEIN 2 (DRIP2)	(BMI1A);DREB2A-INTERACTING PROTEIN 2 (DRIP2)	-	-	+
AT1G70510	AT1G70510.1	A member of class I knotted1-like homeobox gene family (together with KNAT1). Similar to the knotted1 (kn1) homeobox gene of maize. KNAT2 acts synergistically with cytokinins and antagonistically with ethylene based on ectopic expression studies in different mutant backgrounds and hormone treatments. In addition, KNAT2 is negatively regulated by AS and YABBY genes. KNAT2 is strongly expressed in …	protein_coding	KNOTTED-LIKE FROM ARABIDOPSIS THALIANA 2 (KNAT2)	ARABIDOPSIS THALIANA KN 1 (ATK1);KNOTTED-LIKE FROM ARABIDOPSIS THALIANA 2 (KNAT2)	-	-	+
AT1G48000	AT1G48000.1	Encodes a putative transcription factor (MYB112).	protein_coding	MYB DOMAIN PROTEIN 112 (MYB112)	MYB DOMAIN PROTEIN 112 (MYB112);MYB DOMAIN PROTEIN 112 (AtMYB112)	-	-	+
AT1G66380	AT1G66380.1	Encodes a member of the MYB family of transcription factors. Involved in regulation of anthocyanin biosynthesis. Affects the expression of enzymes involved in later steps of anthocyanin biosynthesis	protein_coding	MYB DOMAIN PROTEIN 114 (MYB114)	MYB DOMAIN PROTEIN 114 (AtMYB114);MYB DOMAIN PROTEIN 114 (MYB114)	-	-	+
AT3G18100	AT3G18100.1	Member of the R2R3 transcription factor gene family.	protein_coding	MYB DOMAIN PROTEIN 4R1 (MYB4R1)	MYB DOMAIN PROTEIN 4R1 (AtMYB4R1);MYB DOMAIN PROTEIN 4R1 (MYB4R1)	-	-	+
AT5G65790	AT5G65790.1	Encodes a putative MYB transcription factor.	protein_coding	MYB DOMAIN PROTEIN 68 (MYB68)	MYB DOMAIN PROTEIN 68 (MYB68);MYB DOMAIN PROTEIN 68 (ATMYB68)	-	-	+
AT2G16720	AT2G16720.1	Encodes a member of MYB3R- and R2R3- type MYB- encoding genes	protein_coding	MYB DOMAIN PROTEIN 7 (MYB7)	MYB DOMAIN PROTEIN 7 (MYB7); (ATY49);ARABIDOPSIS THALIANA MYB DOMAIN PROTEIN 7 (ATMYB7)	-	-	+
AT4G10350	AT4G10350.1	NAC domain protein. SMB, BRN1, and BRN2 act to regulate root cap maturation, in a partially redundant fashion.BRN1 and BRN2, control the cell wall maturation processes that are required to detach root cap layers from the root.	protein_coding	NAC DOMAIN CONTAINING PROTEIN 70 (NAC070)	NAC DOMAIN CONTAINING PROTEIN 70 (ANAC070);NAC DOMAIN CONTAINING PROTEIN 70 (NAC070);BEARSKIN 2 (BRN2)	-	-	+
AT1G32870	AT1G32870.1	NAC domain protein 13 (NAC13); CONTAINS InterPro DOMAIN/s: No apical meristem (NAM) protein (InterPro:IPR003441); BEST Arabidopsis thaliana protein match is: NAC domain containing protein 16 (TAIR:AT1G34180.1); Has 2951 Blast hits to 2946 proteins in 83 species: Archae - 0; Bacteria - 0; Metazoa - 2; Fungi - 2; Plants - 2931; Viruses - 0; Other Eukaryotes - 16 (source: NCBI BLink).	protein_coding	NAC DOMAIN PROTEIN 13 (NAC13)	ARABIDOPSIS NAC DOMAIN CONTAINING PROTEIN 13 (ANAC013);NAC DOMAIN PROTEIN 13 (NAC13);NAC DOMAIN PROTEIN 13 (ANAC13)	-	-	+	Solyc12g056790.1		-	-	-
AT3G02150	AT3G02150.2	a chloroplast trans-acting factor of the psbD light-responsive promoter.TCP gene involved in heterochronic control of leaf differentiation.	protein_coding	PLASTID TRANSCRIPTION FACTOR 1 (PTF1)	(TFPD);PLASTID TRANSCRIPTION FACTOR 1 (PTF1); TCP13; TEOSINTE BRANCHED1	-	-	+
AT3G47640	AT3G47640.1	Encodes POPEYE (PYE), a bHLH transcription factor regulating response to iron deficiency in Arabidopsis roots.	protein_coding	POPEYE (PYE)	POPEYE (PYE)	-	-	+
AT1G13260	AT1G13260.1	Encodes an AP2/B3 domain transcription factor which is upregulated in response to low temperature. It contains a B3 DNA binding domain. It has circadian regulation and may function as a negative growth regulator.	protein_coding	RELATED TO ABI3/VP1 1 (RAV1)	RELATED TO ABI3/VP1 1 (RAV1);ETHYLENE RESPONSE DNA BINDING FACTOR 4 (EDF4)	-	-	+	Solyc05g009790.1		+	-	-
AT3G09600	AT3G09600.1	Encodes a MYB-like transcription factor similar to CIRCADIAN CLOCK-ASSOCIATED1 (CCA1) and ELONGATED HYPOCOTYL (LHY). Involved in the regulation of circadian clock by modulating the pattern of histone 3 (H3) acetylation.	protein_coding	REVEILLE 8 (RVE8)	LHY-CCA1-LIKE5 (LCL5);REVEILLE 8 (RVE8)	-	-	+
AT3G03750	AT3G03750.2	SET domain protein 20 (SDG20); FUNCTIONS IN: zinc ion binding, histone-lysine N-methyltransferase activity; INVOLVED IN: chromatin modification; LOCATED IN: nucleus; EXPRESSED IN: 16 plant structures; EXPRESSED DURING: 9 growth stages; CONTAINS InterPro DOMAIN/s: SET domain (InterPro:IPR001214), Pre-SET domain (InterPro:IPR007728), Post-SET domain (InterPro:IPR003616), AWS (InterPro:IPR006560); B…	protein_coding	SET DOMAIN PROTEIN 20 (SDG20)	SET DOMAIN PROTEIN 20 (SDG20); (SUVR3)	-	-	+
AT2G22540	AT2G22540.1	Encodes a nuclear protein that acts as a floral repressor and that functions within the thermosensory pathway. SVP represses FT expression via direct binding to the vCArG III motif in the FT promoter.	protein_coding	SHORT VEGETATIVE PHASE (SVP)	AGAMOUS-LIKE 22 (AGL22);SHORT VEGETATIVE PHASE (SVP)	-	-	+	Solyc11g010570.1	JOINTLESS	+	-	+
AT1G46480	AT1G46480.1	Encodes a WUSCHEL-related homeobox gene family member with 65 amino acids in its homeodomain. Proteins in this family contain a sequence of eight residues (TLPLFPMH) downstream of the homeodomain called the WUS box. This protein also contains an acidic domain approximately 10 residues upstream of the WUS box. Part of the TDIF-TDR-WOX4 signaling pathway that plays a crucial role in the maintenance…	protein_coding	WUSCHEL RELATED HOMEOBOX 4 (WOX4)	WUSCHEL RELATED HOMEOBOX 4 (WOX4)	-	-	+
